# Supplementary material for: The Rhododendron Chrysanthum Pall.s’ Acetylation Modification of Rubisco Enzymes Controls Carbon Cycling to Withstand UV−B Stress
Source: Biomolecules. 2024 Jun 20;14(6):732. doi: 10.3390/biom14060732 (PMC11201758; doi:10.3390/biom14060732)
Supplement: Supplementary file 1 [file biomolecules-14-00732-s001.zip]

Archive with 13 entries (12 files):
- Supplementary File/
- Supplementary File/biomolecules-3033990-supplementary.pdf
- Supplementary File/Table S1.xlsx
- Supplementary File/Table S10.xlsx
- Supplementary File/Table S11.xlsx
- Supplementary File/Table S2.xlsx
- Supplementary File/Table S3.xlsx
- Supplementary File/Table S4.xlsx
- Supplementary File/Table S5.xlsx
- Supplementary File/Table S6.xlsx
- Supplementary File/Table S7.xlsx
- Supplementary File/Table S8.xlsx
- Supplementary File/Table S9.xlsx
