# Supplementary material for: The Rhododendron Chrysanthum Pall.s’ Acetylation Modification of Rubisco Enzymes Controls Carbon Cycling to Withstand UV−B Stress
Source: Biomolecules. 2024 Jun 20;14(6):732. doi: 10.3390/biom14060732 (PMC11201758; doi:10.3390/biom14060732)
Supplement: Supplementary file 1 [file biomolecules-14-00732-s001.zip › Supplementary File/Table S1.xlsx]

## Sheet: Sheet1
Table S1. The identified acetylated sites in Rhododendron chrysanthum
Protein accession	Position	Localization probability	PEP	Score	Mass error [ppm]	Subcellular localization	KEGG KO No.	KEGG Gene	KEGG pathway	Biological Process	Cellular Component	Molecular Function	Pfam ID	Domain description	KOG category	KOG NO.	KOG description
Gene.10080_CL752.Contig2_All	193	0.99987	0.000807759	87.573	-1.1607	chloroplast	K08237	E2.4.1.218; hydroquinone glucosyltransferase [EC:2.4.1.218]		GO:0006725 cellular aromatic compound metabolic process; GO:0006805 xenobiotic metabolic process; GO:0006950 response to stress; GO:0006970 response to osmotic stress; GO:0008152 metabolic process; GO:0009056 catabolic process; GO:0009058 biosynthetic process; GO:0009410 response to xenobiotic stimulus; GO:0009628 response to abiotic stimulus; GO:0009636 response to toxic substance; GO:0009651 re…	GO:0005622 intracellular; GO:0005623 cell; GO:0005737 cytoplasm; GO:0005783 endoplasmic reticulum; GO:0012505 endomembrane system; GO:0043226 organelle; GO:0043227 membrane-bounded organelle; GO:0043229 intracellular organelle; GO:0043231 intracellular membrane-bounded organelle;	GO:0003824 catalytic activity; GO:0008194 UDP-glycosyltransferase activity; GO:0016740 transferase activity; GO:0016757 transferase activity, transferring glycosyl groups; GO:0016758 transferase activity, transferring hexosyl groups; GO:0035251 UDP-glucosyltransferase activity; GO:0046527 glucosyltransferase activity; GO:0080043 quercetin 3-O-glucosyltransferase activity; GO:0080044 quercetin 7-O…			CG	KOG1192	UDP-glucuronosyl and UDP-glucosyl transferase
Gene.10123_CL754.Contig1_All	206	1	3.99699e-08	130.79	3.1011	endoplasmic reticulum	K05350	bglB; beta-glucosidase [EC:3.2.1.21]	map00460 Cyanoamino acid metabolism; map00500 Starch and sucrose metabolism; map00940 Phenylpropanoid biosynthesis; map01100 Metabolic pathways; map01110 Biosynthesis of secondary metabolites	GO:0008152 metabolic process; GO:0071704 organic substance metabolic process; GO:1901135 carbohydrate derivative metabolic process; GO:1901657 glycosyl compound metabolic process;	GO:0005618 cell wall; GO:0005622 intracellular; GO:0005623 cell; GO:0005737 cytoplasm; GO:0005829 cytosol; GO:0005840 ribosome; GO:0009505 plant-type cell wall; GO:0022626 cytosolic ribosome; GO:0030312 external encapsulating structure; GO:0032991 protein-containing complex; GO:0043226 organelle; GO:0043228 non-membrane-bounded organelle; GO:0043229 intracellular organelle; GO:0043232 intracellul…	GO:0003824 catalytic activity; GO:0004553 hydrolase activity, hydrolyzing O-glycosyl compounds; GO:0004565 beta-galactosidase activity; GO:0004567 beta-mannosidase activity; GO:0005488 binding; GO:0005515 protein binding; GO:0008422 beta-glucosidase activity; GO:0015923 mannosidase activity; GO:0015925 galactosidase activity; GO:0015926 glucosidase activity; GO:0016787 hydrolase activity; GO:0016…	PF00232	Glycosyl hydrolase family 1	G	KOG0626	Beta-glucosidase, lactase phlorizinhydrolase, and related proteins
Gene.10352_CL764.Contig1_All	160	1	1.46727e-55	207.06	-2.8709	chloroplast	K01689	ENO, eno; enolase [EC:4.2.1.11]	map00010 Glycolysis / Gluconeogenesis; map01100 Metabolic pathways; map01110 Biosynthesis of secondary metabolites; map01200 Carbon metabolism; map01230 Biosynthesis of amino acids; map03018 RNA degradation	GO:0001101 response to acid chemical; GO:0006950 response to stress; GO:0006970 response to osmotic stress; GO:0009266 response to temperature stimulus; GO:0009314 response to radiation; GO:0009409 response to cold; GO:0009416 response to light stimulus; GO:0009628 response to abiotic stimulus; GO:0009651 response to salt stress; GO:0009719 response to endogenous stimulus; GO:0009725 response to …	GO:0005576 extracellular region; GO:0005622 intracellular; GO:0005623 cell; GO:0005634 nucleus; GO:0005737 cytoplasm; GO:0005739 mitochondrion; GO:0005740 mitochondrial envelope; GO:0005829 cytosol; GO:0005886 plasma membrane; GO:0005911 cell-cell junction; GO:0009506 plasmodesma; GO:0009507 chloroplast; GO:0009536 plastid; GO:0016020 membrane; GO:0030054 cell junction; GO:0031967 organelle envel…	GO:0003676 nucleic acid binding; GO:0003677 DNA binding; GO:0003824 catalytic activity; GO:0004634 phosphopyruvate hydratase activity; GO:0005488 binding; GO:0005507 copper ion binding; GO:0016829 lyase activity; GO:0016835 carbon-oxygen lyase activity; GO:0016836 hydro-lyase activity; GO:0043167 ion binding; GO:0043169 cation binding; GO:0046872 metal ion binding; GO:0046914 transition metal ion…	PF03952; PF00113	Enolase, N-terminal domain; Enolase, C-terminal TIM barrel domain	G	KOG2670	Enolase
Gene.10352_CL764.Contig1_All	256	1	1.47599e-38	211.84	0.90584	chloroplast	K01689	ENO, eno; enolase [EC:4.2.1.11]	map00010 Glycolysis / Gluconeogenesis; map01100 Metabolic pathways; map01110 Biosynthesis of secondary metabolites; map01200 Carbon metabolism; map01230 Biosynthesis of amino acids; map03018 RNA degradation	GO:0001101 response to acid chemical; GO:0006950 response to stress; GO:0006970 response to osmotic stress; GO:0009266 response to temperature stimulus; GO:0009314 response to radiation; GO:0009409 response to cold; GO:0009416 response to light stimulus; GO:0009628 response to abiotic stimulus; GO:0009651 response to salt stress; GO:0009719 response to endogenous stimulus; GO:0009725 response to …	GO:0005576 extracellular region; GO:0005622 intracellular; GO:0005623 cell; GO:0005634 nucleus; GO:0005737 cytoplasm; GO:0005739 mitochondrion; GO:0005740 mitochondrial envelope; GO:0005829 cytosol; GO:0005886 plasma membrane; GO:0005911 cell-cell junction; GO:0009506 plasmodesma; GO:0009507 chloroplast; GO:0009536 plastid; GO:0016020 membrane; GO:0030054 cell junction; GO:0031967 organelle envel…	GO:0003676 nucleic acid binding; GO:0003677 DNA binding; GO:0003824 catalytic activity; GO:0004634 phosphopyruvate hydratase activity; GO:0005488 binding; GO:0005507 copper ion binding; GO:0016829 lyase activity; GO:0016835 carbon-oxygen lyase activity; GO:0016836 hydro-lyase activity; GO:0043167 ion binding; GO:0043169 cation binding; GO:0046872 metal ion binding; GO:0046914 transition metal ion…	PF03952; PF00113	Enolase, N-terminal domain; Enolase, C-terminal TIM barrel domain	G	KOG2670	Enolase
Gene.10371_CL766.Contig6_All	344	1	7.47689e-59	233.43	2.2548	chloroplast	K00837	ISS1, VAS1; aromatic aminotransferase [EC:2.6.1.-]	map00270 Cysteine and methionine metabolism; map00380 Tryptophan metabolism; map01100 Metabolic pathways	GO:0000096 sulfur amino acid metabolic process; GO:0006082 organic acid metabolic process; GO:0006520 cellular amino acid metabolic process; GO:0006521 regulation of cellular amino acid metabolic process; GO:0006555 methionine metabolic process; GO:0006558 L-phenylalanine metabolic process; GO:0006568 tryptophan metabolic process; GO:0006569 tryptophan catabolic process; GO:0006570 tyrosine metab…	GO:0005622 intracellular; GO:0005623 cell; GO:0005737 cytoplasm; GO:0005829 cytosol;	GO:0003824 catalytic activity; GO:0008483 transaminase activity; GO:0010326 methionine-oxo-acid transaminase activity; GO:0016740 transferase activity; GO:0016769 transferase activity, transferring nitrogenous groups;	PF00155	Aminotransferase class I and II	E	KOG0257	Kynurenine aminotransferase, glutamine transaminase K
Gene.1068_CL63.Contig3_All	83	1	0.0049495	90.308	-1.6967	chloroplast	K00083	CAD; cinnamyl-alcohol dehydrogenase [EC:1.1.1.195]	map00940 Phenylpropanoid biosynthesis; map01100 Metabolic pathways; map01110 Biosynthesis of secondary metabolites				PF08240	Alcohol dehydrogenase GroES-like domain	Q	KOG0023	Alcohol dehydrogenase, class V
Gene.10990_CL812.Contig2_All	77	1	1.43882e-36	177.41	3.8716	cytoplasm	K01673	cynT, can; carbonic anhydrase [EC:4.2.1.1]	map00910 Nitrogen metabolism; map01100 Metabolic pathways	GO:0002376 immune system process; GO:0006950 response to stress; GO:0006952 defense response; GO:0006955 immune response; GO:0008152 metabolic process; GO:0009266 response to temperature stimulus; GO:0009409 response to cold; GO:0009605 response to external stimulus; GO:0009607 response to biotic stimulus; GO:0009617 response to bacterium; GO:0009620 response to fungus; GO:0009628 response to abi…	GO:0005576 extracellular region; GO:0005622 intracellular; GO:0005623 cell; GO:0005737 cytoplasm; GO:0005829 cytosol; GO:0005886 plasma membrane; GO:0009507 chloroplast; GO:0009526 plastid envelope; GO:0009532 plastid stroma; GO:0009534 chloroplast thylakoid; GO:0009535 chloroplast thylakoid membrane; GO:0009536 plastid; GO:0009570 chloroplast stroma; GO:0009579 thylakoid; GO:0009941 chloroplast …	GO:0003824 catalytic activity; GO:0004089 carbonate dehydratase activity; GO:0016829 lyase activity; GO:0016835 carbon-oxygen lyase activity; GO:0016836 hydro-lyase activity;	PF00484	Carbonic anhydrase	P	KOG1578	Predicted carbonic anhydrase involved in protection against oxidative damage
Gene.10990_CL812.Contig2_All	82	1	4.50633e-145	297.77	6.8387	cytoplasm	K01673	cynT, can; carbonic anhydrase [EC:4.2.1.1]	map00910 Nitrogen metabolism; map01100 Metabolic pathways	GO:0002376 immune system process; GO:0006950 response to stress; GO:0006952 defense response; GO:0006955 immune response; GO:0008152 metabolic process; GO:0009266 response to temperature stimulus; GO:0009409 response to cold; GO:0009605 response to external stimulus; GO:0009607 response to biotic stimulus; GO:0009617 response to bacterium; GO:0009620 response to fungus; GO:0009628 response to abi…	GO:0005576 extracellular region; GO:0005622 intracellular; GO:0005623 cell; GO:0005737 cytoplasm; GO:0005829 cytosol; GO:0005886 plasma membrane; GO:0009507 chloroplast; GO:0009526 plastid envelope; GO:0009532 plastid stroma; GO:0009534 chloroplast thylakoid; GO:0009535 chloroplast thylakoid membrane; GO:0009536 plastid; GO:0009570 chloroplast stroma; GO:0009579 thylakoid; GO:0009941 chloroplast …	GO:0003824 catalytic activity; GO:0004089 carbonate dehydratase activity; GO:0016829 lyase activity; GO:0016835 carbon-oxygen lyase activity; GO:0016836 hydro-lyase activity;	PF00484	Carbonic anhydrase	P	KOG1578	Predicted carbonic anhydrase involved in protection against oxidative damage
Gene.10990_CL812.Contig2_All	123	1	5.47432e-58	245.26	2.6319	cytoplasm	K01673	cynT, can; carbonic anhydrase [EC:4.2.1.1]	map00910 Nitrogen metabolism; map01100 Metabolic pathways	GO:0002376 immune system process; GO:0006950 response to stress; GO:0006952 defense response; GO:0006955 immune response; GO:0008152 metabolic process; GO:0009266 response to temperature stimulus; GO:0009409 response to cold; GO:0009605 response to external stimulus; GO:0009607 response to biotic stimulus; GO:0009617 response to bacterium; GO:0009620 response to fungus; GO:0009628 response to abi…	GO:0005576 extracellular region; GO:0005622 intracellular; GO:0005623 cell; GO:0005737 cytoplasm; GO:0005829 cytosol; GO:0005886 plasma membrane; GO:0009507 chloroplast; GO:0009526 plastid envelope; GO:0009532 plastid stroma; GO:0009534 chloroplast thylakoid; GO:0009535 chloroplast thylakoid membrane; GO:0009536 plastid; GO:0009570 chloroplast stroma; GO:0009579 thylakoid; GO:0009941 chloroplast …	GO:0003824 catalytic activity; GO:0004089 carbonate dehydratase activity; GO:0016829 lyase activity; GO:0016835 carbon-oxygen lyase activity; GO:0016836 hydro-lyase activity;	PF00484	Carbonic anhydrase	P	KOG1578	Predicted carbonic anhydrase involved in protection against oxidative damage
Gene.11164_CL825.Contig10_All	340	1	1.65702e-06	89.359	-1.307	peroxisome					GO:0005622 intracellular; GO:0005623 cell; GO:0005634 nucleus; GO:0005737 cytoplasm; GO:0005829 cytosol; GO:0043226 organelle; GO:0043227 membrane-bounded organelle; GO:0043229 intracellular organelle; GO:0043231 intracellular membrane-bounded organelle;	GO:0003676 nucleic acid binding; GO:0003723 RNA binding; GO:0003727 single-stranded RNA binding; GO:0003729 mRNA binding; GO:0005488 binding; GO:0008143 poly(A) binding; GO:0070717 poly-purine tract binding; GO:0097159 organic cyclic compound binding; GO:1901363 heterocyclic compound binding;	PF00076	RNA recognition motif. (a.k.a. RRM, RBD, or RNP domain)	A	KOG0118	FOG: RRM domain
Gene.11211_CL830.Contig10_All	196	1	2.97058e-151	251.58	2.7306	chloroplast	K01358	clpP, CLPP; ATP-dependent Clp protease, protease subunit [EC:3.4.21.92]			GO:0005622 intracellular; GO:0005623 cell; GO:0005737 cytoplasm; GO:0005739 mitochondrion; GO:0009368 endopeptidase Clp complex; GO:0009507 chloroplast; GO:0009532 plastid stroma; GO:0009534 chloroplast thylakoid; GO:0009535 chloroplast thylakoid membrane; GO:0009536 plastid; GO:0009570 chloroplast stroma; GO:0009579 thylakoid; GO:0009840 chloroplastic endopeptidase Clp complex; GO:0016020 membra…	GO:0005488 binding; GO:0008270 zinc ion binding; GO:0043167 ion binding; GO:0043169 cation binding; GO:0046872 metal ion binding; GO:0046914 transition metal ion binding; GO:0050897 cobalt ion binding;	PF00574	Clp protease	O	KOG0840	ATP-dependent Clp protease, proteolytic subunit
Gene.11211_CL830.Contig10_All	211	1	3.77651e-285	301.56	4.8087	chloroplast	K01358	clpP, CLPP; ATP-dependent Clp protease, protease subunit [EC:3.4.21.92]			GO:0005622 intracellular; GO:0005623 cell; GO:0005737 cytoplasm; GO:0005739 mitochondrion; GO:0009368 endopeptidase Clp complex; GO:0009507 chloroplast; GO:0009532 plastid stroma; GO:0009534 chloroplast thylakoid; GO:0009535 chloroplast thylakoid membrane; GO:0009536 plastid; GO:0009570 chloroplast stroma; GO:0009579 thylakoid; GO:0009840 chloroplastic endopeptidase Clp complex; GO:0016020 membra…	GO:0005488 binding; GO:0008270 zinc ion binding; GO:0043167 ion binding; GO:0043169 cation binding; GO:0046872 metal ion binding; GO:0046914 transition metal ion binding; GO:0050897 cobalt ion binding;	PF00574	Clp protease	O	KOG0840	ATP-dependent Clp protease, proteolytic subunit
Gene.11458_CL848.Contig2_All	198	1	6.60654e-05	106.47	-2.3028	chloroplast				GO:0009719 response to endogenous stimulus; GO:0009725 response to hormone; GO:0009735 response to cytokinin; GO:0010033 response to organic substance; GO:0042221 response to chemical; GO:0050896 response to stimulus;	GO:0005622 intracellular; GO:0005623 cell; GO:0005634 nucleus; GO:0005737 cytoplasm; GO:0005739 mitochondrion; GO:0005740 mitochondrial envelope; GO:0005743 mitochondrial inner membrane; GO:0005746 mitochondrial respirasome; GO:0005749 mitochondrial respiratory chain complex II, succinate dehydrogenase complex (ubiquinone); GO:0016020 membrane; GO:0019866 organelle inner membrane; GO:0031090 orga…
Gene.11488_CL852.Contig3_All	117	1	0.000445719	99.34	0.29995	mitochondria	K00030	IDH3; isocitrate dehydrogenase (NAD+) [EC:1.1.1.41]	map00020 Citrate cycle (TCA cycle); map01100 Metabolic pathways; map01110 Biosynthesis of secondary metabolites; map01200 Carbon metabolism; map01210 2-Oxocarboxylic acid metabolism; map01230 Biosynthesis of amino acids	GO:0006082 organic acid metabolic process; GO:0006091 generation of precursor metabolites and energy; GO:0006099 tricarboxylic acid cycle; GO:0006101 citrate metabolic process; GO:0006102 isocitrate metabolic process; GO:0008152 metabolic process; GO:0009060 aerobic respiration; GO:0009987 cellular process; GO:0015980 energy derivation by oxidation of organic compounds; GO:0016999 antibiotic meta…	GO:0005622 intracellular; GO:0005623 cell; GO:0005737 cytoplasm; GO:0005739 mitochondrion; GO:0009507 chloroplast; GO:0009536 plastid; GO:0043226 organelle; GO:0043227 membrane-bounded organelle; GO:0043229 intracellular organelle; GO:0043231 intracellular membrane-bounded organelle;	GO:0000166 nucleotide binding; GO:0003824 catalytic activity; GO:0004448 isocitrate dehydrogenase activity; GO:0004449 isocitrate dehydrogenase (NAD+) activity; GO:0005488 binding; GO:0005524 ATP binding; GO:0008144 drug binding; GO:0008270 zinc ion binding; GO:0016491 oxidoreductase activity; GO:0016614 oxidoreductase activity, acting on CH-OH group of donors; GO:0016616 oxidoreductase activity,…	PF00180	Isocitrate/isopropylmalate dehydrogenase	E	KOG0785	Isocitrate dehydrogenase, alpha subunit
Gene.11506_CL856.Contig1_All	384	1	9.50541e-22	103.63	1.5663	chloroplast	K01649	leuA, IMS; 2-isopropylmalate synthase [EC:2.3.3.13]	map00290 Valine, leucine and isoleucine biosynthesis; map00620 Pyruvate metabolism; map01100 Metabolic pathways; map01110 Biosynthesis of secondary metabolites; map01210 2-Oxocarboxylic acid metabolism; map01230 Biosynthesis of amino acids	GO:0001101 response to acid chemical; GO:0006082 organic acid metabolic process; GO:0006520 cellular amino acid metabolic process; GO:0006551 leucine metabolic process; GO:0006790 sulfur compound metabolic process; GO:0006807 nitrogen compound metabolic process; GO:0006950 response to stress; GO:0008152 metabolic process; GO:0008652 cellular amino acid biosynthetic process; GO:0009058 biosyntheti…	GO:0005622 intracellular; GO:0005623 cell; GO:0005737 cytoplasm; GO:0009507 chloroplast; GO:0009526 plastid envelope; GO:0009532 plastid stroma; GO:0009536 plastid; GO:0009570 chloroplast stroma; GO:0009941 chloroplast envelope; GO:0031967 organelle envelope; GO:0031975 envelope; GO:0043226 organelle; GO:0043227 membrane-bounded organelle; GO:0043229 intracellular organelle; GO:0043231 intracellu…	GO:0003824 catalytic activity; GO:0003852 2-isopropylmalate synthase activity; GO:0010177 2-(2'-methylthio)ethylmalate synthase activity; GO:0016740 transferase activity; GO:0016746 transferase activity, transferring acyl groups; GO:0046912 transferase activity, transferring acyl groups, acyl groups converted into alkyl on transfer;	PF00682; PF08502	HMGL-like; LeuA allosteric (dimerisation) domain	E	KOG2367	Alpha-isopropylmalate synthase/homocitrate synthase
Gene.11506_CL856.Contig1_All	190	1	0.0054912	83.775	-1.8771	chloroplast	K01649	leuA, IMS; 2-isopropylmalate synthase [EC:2.3.3.13]	map00290 Valine, leucine and isoleucine biosynthesis; map00620 Pyruvate metabolism; map01100 Metabolic pathways; map01110 Biosynthesis of secondary metabolites; map01210 2-Oxocarboxylic acid metabolism; map01230 Biosynthesis of amino acids	GO:0001101 response to acid chemical; GO:0006082 organic acid metabolic process; GO:0006520 cellular amino acid metabolic process; GO:0006551 leucine metabolic process; GO:0006790 sulfur compound metabolic process; GO:0006807 nitrogen compound metabolic process; GO:0006950 response to stress; GO:0008152 metabolic process; GO:0008652 cellular amino acid biosynthetic process; GO:0009058 biosyntheti…	GO:0005622 intracellular; GO:0005623 cell; GO:0005737 cytoplasm; GO:0009507 chloroplast; GO:0009526 plastid envelope; GO:0009532 plastid stroma; GO:0009536 plastid; GO:0009570 chloroplast stroma; GO:0009941 chloroplast envelope; GO:0031967 organelle envelope; GO:0031975 envelope; GO:0043226 organelle; GO:0043227 membrane-bounded organelle; GO:0043229 intracellular organelle; GO:0043231 intracellu…	GO:0003824 catalytic activity; GO:0003852 2-isopropylmalate synthase activity; GO:0010177 2-(2'-methylthio)ethylmalate synthase activity; GO:0016740 transferase activity; GO:0016746 transferase activity, transferring acyl groups; GO:0046912 transferase activity, transferring acyl groups, acyl groups converted into alkyl on transfer;	PF00682; PF08502	HMGL-like; LeuA allosteric (dimerisation) domain	E	KOG2367	Alpha-isopropylmalate synthase/homocitrate synthase
Gene.11626_CL864.Contig1_All	246	1	9.63267e-37	151.66	4.8258	chloroplast	K02717	psbP; photosystem II oxygen-evolving enhancer protein 2	map00195 Photosynthesis		GO:0005622 intracellular; GO:0005623 cell; GO:0005737 cytoplasm; GO:0009507 chloroplast; GO:0009534 chloroplast thylakoid; GO:0009535 chloroplast thylakoid membrane; GO:0009536 plastid; GO:0009579 thylakoid; GO:0016020 membrane; GO:0031976 plastid thylakoid; GO:0031984 organelle subcompartment; GO:0034357 photosynthetic membrane; GO:0042651 thylakoid membrane; GO:0043226 organelle; GO:0043227 mem…		PF01789	PsbP
Gene.11626_CL864.Contig1_All	235	1	1.44344e-116	227.95	8.3009	chloroplast	K02717	psbP; photosystem II oxygen-evolving enhancer protein 2	map00195 Photosynthesis		GO:0005622 intracellular; GO:0005623 cell; GO:0005737 cytoplasm; GO:0009507 chloroplast; GO:0009534 chloroplast thylakoid; GO:0009535 chloroplast thylakoid membrane; GO:0009536 plastid; GO:0009579 thylakoid; GO:0016020 membrane; GO:0031976 plastid thylakoid; GO:0031984 organelle subcompartment; GO:0034357 photosynthetic membrane; GO:0042651 thylakoid membrane; GO:0043226 organelle; GO:0043227 mem…		PF01789	PsbP
Gene.11626_CL864.Contig1_All	240	1	9.63267e-37	169.6	4.8258	chloroplast	K02717	psbP; photosystem II oxygen-evolving enhancer protein 2	map00195 Photosynthesis		GO:0005622 intracellular; GO:0005623 cell; GO:0005737 cytoplasm; GO:0009507 chloroplast; GO:0009534 chloroplast thylakoid; GO:0009535 chloroplast thylakoid membrane; GO:0009536 plastid; GO:0009579 thylakoid; GO:0016020 membrane; GO:0031976 plastid thylakoid; GO:0031984 organelle subcompartment; GO:0034357 photosynthetic membrane; GO:0042651 thylakoid membrane; GO:0043226 organelle; GO:0043227 mem…		PF01789	PsbP
Gene.11626_CL864.Contig1_All	102	1	9.50997e-85	238.02	12.333	chloroplast	K02717	psbP; photosystem II oxygen-evolving enhancer protein 2	map00195 Photosynthesis		GO:0005622 intracellular; GO:0005623 cell; GO:0005737 cytoplasm; GO:0009507 chloroplast; GO:0009534 chloroplast thylakoid; GO:0009535 chloroplast thylakoid membrane; GO:0009536 plastid; GO:0009579 thylakoid; GO:0016020 membrane; GO:0031976 plastid thylakoid; GO:0031984 organelle subcompartment; GO:0034357 photosynthetic membrane; GO:0042651 thylakoid membrane; GO:0043226 organelle; GO:0043227 mem…		PF01789	PsbP
Gene.11626_CL864.Contig1_All	145	0.995541	7.78642e-219	278.01	6.4794	chloroplast	K02717	psbP; photosystem II oxygen-evolving enhancer protein 2	map00195 Photosynthesis		GO:0005622 intracellular; GO:0005623 cell; GO:0005737 cytoplasm; GO:0009507 chloroplast; GO:0009534 chloroplast thylakoid; GO:0009535 chloroplast thylakoid membrane; GO:0009536 plastid; GO:0009579 thylakoid; GO:0016020 membrane; GO:0031976 plastid thylakoid; GO:0031984 organelle subcompartment; GO:0034357 photosynthetic membrane; GO:0042651 thylakoid membrane; GO:0043226 organelle; GO:0043227 mem…		PF01789	PsbP
Gene.11654_CL870.Contig6_All	112	1	1.09815e-24	187.47	1.9258	cytoplasm	K07407	E3.2.1.22B, galA, rafA; alpha-galactosidase [EC:3.2.1.22]	map00052 Galactose metabolism; map00561 Glycerolipid metabolism; map00600 Sphingolipid metabolism; map00603 Glycosphingolipid biosynthesis - globo and isoglobo series; map01100 Metabolic pathways						G	KOG2366	Alpha-D-galactosidase (melibiase)
Gene.11824_CL893.Contig6_All	54	1	3.97495e-21	183.57	3.0216	chloroplast				GO:0001101 response to acid chemical; GO:0003333 amino acid transmembrane transport; GO:0006605 protein targeting; GO:0006626 protein targeting to mitochondrion; GO:0006810 transport; GO:0006811 ion transport; GO:0006820 anion transport; GO:0006839 mitochondrial transport; GO:0006865 amino acid transport; GO:0006886 intracellular protein transport; GO:0006950 response to stress; GO:0006996 organe…	GO:0005622 intracellular; GO:0005623 cell; GO:0005737 cytoplasm; GO:0005739 mitochondrion; GO:0005740 mitochondrial envelope; GO:0005743 mitochondrial inner membrane; GO:0005744 TIM23 mitochondrial import inner membrane translocase complex; GO:0005773 vacuole; GO:0009507 chloroplast; GO:0009513 etioplast; GO:0009526 plastid envelope; GO:0009527 plastid outer membrane; GO:0009536 plastid; GO:00097…	GO:0005215 transporter activity; GO:0005342 organic acid transmembrane transporter activity; GO:0005488 binding; GO:0005515 protein binding; GO:0008509 anion transmembrane transporter activity; GO:0008514 organic anion transmembrane transporter activity; GO:0015075 ion transmembrane transporter activity; GO:0015171 amino acid transmembrane transporter activity; GO:0015318 inorganic molecular enti…
Gene.11824_CL893.Contig6_All	68	1	0.00433119	113.14	0.71251	chloroplast				GO:0001101 response to acid chemical; GO:0003333 amino acid transmembrane transport; GO:0006605 protein targeting; GO:0006626 protein targeting to mitochondrion; GO:0006810 transport; GO:0006811 ion transport; GO:0006820 anion transport; GO:0006839 mitochondrial transport; GO:0006865 amino acid transport; GO:0006886 intracellular protein transport; GO:0006950 response to stress; GO:0006996 organe…	GO:0005622 intracellular; GO:0005623 cell; GO:0005737 cytoplasm; GO:0005739 mitochondrion; GO:0005740 mitochondrial envelope; GO:0005743 mitochondrial inner membrane; GO:0005744 TIM23 mitochondrial import inner membrane translocase complex; GO:0005773 vacuole; GO:0009507 chloroplast; GO:0009513 etioplast; GO:0009526 plastid envelope; GO:0009527 plastid outer membrane; GO:0009536 plastid; GO:00097…	GO:0005215 transporter activity; GO:0005342 organic acid transmembrane transporter activity; GO:0005488 binding; GO:0005515 protein binding; GO:0008509 anion transmembrane transporter activity; GO:0008514 organic anion transmembrane transporter activity; GO:0015075 ion transmembrane transporter activity; GO:0015171 amino acid transmembrane transporter activity; GO:0015318 inorganic molecular enti…
Gene.12051_CL929.Contig4_All	452	1	5.857e-06	133.98	0.32088	cytoplasm	K00297	metF, MTHFR; methylenetetrahydrofolate reductase (NADPH) [EC:1.5.1.20]	map00670 One carbon pool by folate; map01100 Metabolic pathways; map01200 Carbon metabolism	GO:0006730 one-carbon metabolic process; GO:0008152 metabolic process; GO:0009987 cellular process; GO:0044237 cellular metabolic process; GO:0044281 small molecule metabolic process; GO:0055114 oxidation-reduction process;	GO:0005622 intracellular; GO:0005623 cell; GO:0005737 cytoplasm; GO:0005829 cytosol;	GO:0003824 catalytic activity; GO:0004489 methylenetetrahydrofolate reductase (NAD(P)H) activity; GO:0016491 oxidoreductase activity; GO:0016645 oxidoreductase activity, acting on the CH-NH group of donors; GO:0016646 oxidoreductase activity, acting on the CH-NH group of donors, NAD or NADP as acceptor;	PF02219	Methylenetetrahydrofolate reductase	E	KOG0564	5,10-methylenetetrahydrofolate reductase
Gene.75217_Unigene13762_All	237	1	9.11778e-59	265.16	0.63701	chloroplast					GO:0005622 intracellular; GO:0005623 cell; GO:0005737 cytoplasm; GO:0009507 chloroplast; GO:0009534 chloroplast thylakoid; GO:0009535 chloroplast thylakoid membrane; GO:0009536 plastid; GO:0009579 thylakoid; GO:0016020 membrane; GO:0031976 plastid thylakoid; GO:0031984 organelle subcompartment; GO:0034357 photosynthetic membrane; GO:0042651 thylakoid membrane; GO:0043226 organelle; GO:0043227 mem…
Gene.12327_CL958.Contig2_All	183	0.943216	6.43e-21	114.25	-0.71137	chloroplast	K08908	LHCA2; light-harvesting complex I chlorophyll a/b binding protein 2	map00196 Photosynthesis - antenna proteins; map01100 Metabolic pathways	GO:0006091 generation of precursor metabolites and energy; GO:0008152 metabolic process; GO:0009314 response to radiation; GO:0009416 response to light stimulus; GO:0009628 response to abiotic stimulus; GO:0009637 response to blue light; GO:0009639 response to red or far red light; GO:0009765 photosynthesis, light harvesting; GO:0009768 photosynthesis, light harvesting in photosystem I; GO:000998…	GO:0005622 intracellular; GO:0005623 cell; GO:0005737 cytoplasm; GO:0009507 chloroplast; GO:0009526 plastid envelope; GO:0009532 plastid stroma; GO:0009534 chloroplast thylakoid; GO:0009535 chloroplast thylakoid membrane; GO:0009536 plastid; GO:0009570 chloroplast stroma; GO:0009579 thylakoid; GO:0009941 chloroplast envelope; GO:0010287 plastoglobule; GO:0016020 membrane; GO:0031967 organelle env…	GO:0005488 binding; GO:0016168 chlorophyll binding; GO:0031409 pigment binding; GO:0043167 ion binding; GO:0043168 anion binding; GO:0046906 tetrapyrrole binding; GO:0048037 cofactor binding; GO:0097159 organic cyclic compound binding; GO:1901363 heterocyclic compound binding;
Gene.12462_CL965.Contig1_All	256	1	2.98271e-42	167.01	-2.7947	chloroplast	K00799	GST, gst; glutathione S-transferase [EC:2.5.1.18]	map00480 Glutathione metabolism; map01100 Metabolic pathways	GO:0006464 cellular protein modification process; GO:0006518 peptide metabolic process; GO:0006575 cellular modified amino acid metabolic process; GO:0006749 glutathione metabolic process; GO:0006790 sulfur compound metabolic process; GO:0006807 nitrogen compound metabolic process; GO:0008152 metabolic process; GO:0009987 cellular process; GO:0010731 protein glutathionylation; GO:0019538 protein …	GO:0005622 intracellular; GO:0005623 cell; GO:0005737 cytoplasm;	GO:0003824 catalytic activity; GO:0004364 glutathione transferase activity; GO:0016740 transferase activity; GO:0016765 transferase activity, transferring alkyl or aryl (other than methyl) groups;	PF13417; PF13410	Glutathione S-transferase, N-terminal domain; Glutathione S-transferase, C-terminal domain	O	KOG0406	Glutathione S-transferase
Gene.12462_CL965.Contig1_All	276	1	1.53755e-32	188.88	10.29	chloroplast	K00799	GST, gst; glutathione S-transferase [EC:2.5.1.18]	map00480 Glutathione metabolism; map01100 Metabolic pathways	GO:0006464 cellular protein modification process; GO:0006518 peptide metabolic process; GO:0006575 cellular modified amino acid metabolic process; GO:0006749 glutathione metabolic process; GO:0006790 sulfur compound metabolic process; GO:0006807 nitrogen compound metabolic process; GO:0008152 metabolic process; GO:0009987 cellular process; GO:0010731 protein glutathionylation; GO:0019538 protein …	GO:0005622 intracellular; GO:0005623 cell; GO:0005737 cytoplasm;	GO:0003824 catalytic activity; GO:0004364 glutathione transferase activity; GO:0016740 transferase activity; GO:0016765 transferase activity, transferring alkyl or aryl (other than methyl) groups;	PF13417; PF13410	Glutathione S-transferase, N-terminal domain; Glutathione S-transferase, C-terminal domain	O	KOG0406	Glutathione S-transferase
Gene.83226_Unigene21004_All	78	1	9.90947e-115	267.31	4.8943	chloroplast
Gene.12489_CL971.Contig5_All	122	1	4.24739e-24	201.21	1.5452	cytoplasm							PF00248	Aldo/keto reductase family	C	KOG1575	Voltage-gated shaker-like K+ channel, subunit beta/KCNAB
Gene.12514_CL973.Contig8_All	513	1	0.000188705	120.65	-4.1053	cytoplasm	K08776	NPEPPS; puromycin-sensitive aminopeptidase [EC:3.4.11.-]		GO:0001666 response to hypoxia; GO:0006508 proteolysis; GO:0006518 peptide metabolic process; GO:0006807 nitrogen compound metabolic process; GO:0006950 response to stress; GO:0008152 metabolic process; GO:0009056 catabolic process; GO:0009628 response to abiotic stimulus; GO:0009987 cellular process; GO:0019538 protein metabolic process; GO:0033554 cellular response to stress; GO:0034641 cellula…	GO:0005622 intracellular; GO:0005623 cell; GO:0005737 cytoplasm; GO:0005829 cytosol;	GO:0003824 catalytic activity; GO:0004177 aminopeptidase activity; GO:0005488 binding; GO:0008233 peptidase activity; GO:0008235 metalloexopeptidase activity; GO:0008237 metallopeptidase activity; GO:0008238 exopeptidase activity; GO:0008270 zinc ion binding; GO:0016787 hydrolase activity; GO:0033218 amide binding; GO:0042277 peptide binding; GO:0043167 ion binding; GO:0043169 cation binding; GO:…	PF01433; PF11838	Peptidase family M1; Domain of unknown function (DUF3358)	EO	KOG1046	Puromycin-sensitive aminopeptidase and related aminopeptidases
Gene.12514_CL973.Contig8_All	559	1	7.11304e-05	130.99	-1.8152	cytoplasm	K08776	NPEPPS; puromycin-sensitive aminopeptidase [EC:3.4.11.-]		GO:0001666 response to hypoxia; GO:0006508 proteolysis; GO:0006518 peptide metabolic process; GO:0006807 nitrogen compound metabolic process; GO:0006950 response to stress; GO:0008152 metabolic process; GO:0009056 catabolic process; GO:0009628 response to abiotic stimulus; GO:0009987 cellular process; GO:0019538 protein metabolic process; GO:0033554 cellular response to stress; GO:0034641 cellula…	GO:0005622 intracellular; GO:0005623 cell; GO:0005737 cytoplasm; GO:0005829 cytosol;	GO:0003824 catalytic activity; GO:0004177 aminopeptidase activity; GO:0005488 binding; GO:0008233 peptidase activity; GO:0008235 metalloexopeptidase activity; GO:0008237 metallopeptidase activity; GO:0008238 exopeptidase activity; GO:0008270 zinc ion binding; GO:0016787 hydrolase activity; GO:0033218 amide binding; GO:0042277 peptide binding; GO:0043167 ion binding; GO:0043169 cation binding; GO:…	PF01433; PF11838	Peptidase family M1; Domain of unknown function (DUF3358)	EO	KOG1046	Puromycin-sensitive aminopeptidase and related aminopeptidases
Gene.12805_CL1003.Contig2_All	252	1	3.33754e-149	228.55	2.6773	cytoplasm	K03030	PSMD14, RPN11, POH1; 26S proteasome regulatory subunit N11	map03050 Proteasome	GO:0006807 nitrogen compound metabolic process; GO:0006950 response to stress; GO:0006970 response to osmotic stress; GO:0008152 metabolic process; GO:0009056 catabolic process; GO:0009057 macromolecule catabolic process; GO:0009628 response to abiotic stimulus; GO:0009651 response to salt stress; GO:0019538 protein metabolic process; GO:0030163 protein catabolic process; GO:0043170 macromolecule…	GO:0000502 proteasome complex; GO:0005622 intracellular; GO:0005623 cell; GO:0005634 nucleus; GO:0005737 cytoplasm; GO:0005829 cytosol; GO:0032991 protein-containing complex; GO:0043226 organelle; GO:0043227 membrane-bounded organelle; GO:0043229 intracellular organelle; GO:0043231 intracellular membrane-bounded organelle; GO:1902494 catalytic complex; GO:1905368 peptidase complex; GO:1905369 end…				O	KOG1555	26S proteasome regulatory complex, subunit RPN11
Gene.13559_CL1052.Contig7_All	161	1	2.32247e-18	163.43	2.3943	cytoplasm	K03231	EEF1A; elongation factor 1-alpha	map03013 RNA transport				PF00009; PF03144; PF03143	Elongation factor Tu GTP binding domain; Elongation factor Tu domain 2; Elongation factor Tu C-terminal domain	J	KOG0052	Translation elongation factor EF-1 alpha/Tu
Gene.13569_CL1054.Contig4_All	103	1	2.92409e-83	158.59	7.6955	chloroplast					GO:0005622 intracellular; GO:0005623 cell; GO:0005737 cytoplasm; GO:0005783 endoplasmic reticulum; GO:0012505 endomembrane system; GO:0016020 membrane; GO:0043226 organelle; GO:0043227 membrane-bounded organelle; GO:0043229 intracellular organelle; GO:0043231 intracellular membrane-bounded organelle;	GO:0003824 catalytic activity; GO:0016787 hydrolase activity; GO:0016788 hydrolase activity, acting on ester bonds;			J	KOG1520	Predicted alkaloid synthase/Surface mucin Hemomucin
Gene.13571_CL1054.Contig6_All	318	1	8.73585e-28	146.37	4.5912	chloroplast				GO:0001101 response to acid chemical; GO:0006950 response to stress; GO:0009605 response to external stimulus; GO:0009607 response to biotic stimulus; GO:0009611 response to wounding; GO:0009615 response to virus; GO:0009620 response to fungus; GO:0009719 response to endogenous stimulus; GO:0009723 response to ethylene; GO:0009725 response to hormone; GO:0009751 response to salicylic acid; GO:000…	GO:0005622 intracellular; GO:0005623 cell; GO:0005737 cytoplasm; GO:0005783 endoplasmic reticulum; GO:0012505 endomembrane system; GO:0016020 membrane; GO:0043226 organelle; GO:0043227 membrane-bounded organelle; GO:0043229 intracellular organelle; GO:0043231 intracellular membrane-bounded organelle;	GO:0003824 catalytic activity; GO:0016787 hydrolase activity; GO:0016788 hydrolase activity, acting on ester bonds;			L	KOG1520	Predicted alkaloid synthase/Surface mucin Hemomucin
Gene.75633_Unigene14058_All	314	1	0.000477317	103.87	-2.3185	chloroplast
Gene.1429_CL83.Contig8_All	30	1	2.38844e-15	199.3	-1.4551	cytoplasm	K09500	CCT8; T-complex protein 1 subunit theta		GO:0006457 protein folding; GO:0006458 'de novo' protein folding; GO:0009987 cellular process; GO:0061077 chaperone-mediated protein folding;	GO:0005622 intracellular; GO:0005623 cell; GO:0005737 cytoplasm; GO:0005829 cytosol; GO:0005832 chaperonin-containing T-complex; GO:0032991 protein-containing complex; GO:0101031 chaperone complex;	GO:0005488 binding; GO:0005515 protein binding; GO:0044183 protein folding chaperone; GO:0051082 unfolded protein binding;			O	KOG0362	Chaperonin complex component, TCP-1 theta subunit (CCT8)
Gene.14365_CL1154.Contig6_All	808	1	1.63314e-55	193.62	-0.79261	mitochondria	K00281	GLDC, gcvP; glycine dehydrogenase [EC:1.4.4.2]	map00260 Glycine, serine and threonine metabolism; map00630 Glyoxylate and dicarboxylate metabolism; map01100 Metabolic pathways; map01110 Biosynthesis of secondary metabolites; map01200 Carbon metabolism	GO:0001505 regulation of neurotransmitter levels; GO:0006082 organic acid metabolic process; GO:0006520 cellular amino acid metabolic process; GO:0006544 glycine metabolic process; GO:0006546 glycine catabolic process; GO:0006807 nitrogen compound metabolic process; GO:0008152 metabolic process; GO:0009056 catabolic process; GO:0009063 cellular amino acid catabolic process; GO:0009069 serine fami…	GO:0005576 extracellular region; GO:0005622 intracellular; GO:0005623 cell; GO:0005737 cytoplasm; GO:0005739 mitochondrion; GO:0009507 chloroplast; GO:0009526 plastid envelope; GO:0009532 plastid stroma; GO:0009534 chloroplast thylakoid; GO:0009536 plastid; GO:0009570 chloroplast stroma; GO:0009579 thylakoid; GO:0009941 chloroplast envelope; GO:0031967 organelle envelope; GO:0031975 envelope; GO:…		PF02347	Glycine cleavage system P-protein	E	KOG2040	Glycine dehydrogenase (decarboxylating)
Gene.14365_CL1154.Contig6_All	909	1	8.74353e-167	277.1	7.3693	mitochondria	K00281	GLDC, gcvP; glycine dehydrogenase [EC:1.4.4.2]	map00260 Glycine, serine and threonine metabolism; map00630 Glyoxylate and dicarboxylate metabolism; map01100 Metabolic pathways; map01110 Biosynthesis of secondary metabolites; map01200 Carbon metabolism	GO:0001505 regulation of neurotransmitter levels; GO:0006082 organic acid metabolic process; GO:0006520 cellular amino acid metabolic process; GO:0006544 glycine metabolic process; GO:0006546 glycine catabolic process; GO:0006807 nitrogen compound metabolic process; GO:0008152 metabolic process; GO:0009056 catabolic process; GO:0009063 cellular amino acid catabolic process; GO:0009069 serine fami…	GO:0005576 extracellular region; GO:0005622 intracellular; GO:0005623 cell; GO:0005737 cytoplasm; GO:0005739 mitochondrion; GO:0009507 chloroplast; GO:0009526 plastid envelope; GO:0009532 plastid stroma; GO:0009534 chloroplast thylakoid; GO:0009536 plastid; GO:0009570 chloroplast stroma; GO:0009579 thylakoid; GO:0009941 chloroplast envelope; GO:0031967 organelle envelope; GO:0031975 envelope; GO:…		PF02347	Glycine cleavage system P-protein	E	KOG2040	Glycine dehydrogenase (decarboxylating)
Gene.14365_CL1154.Contig6_All	921	1	2.20529e-117	244.71	0.70864	mitochondria	K00281	GLDC, gcvP; glycine dehydrogenase [EC:1.4.4.2]	map00260 Glycine, serine and threonine metabolism; map00630 Glyoxylate and dicarboxylate metabolism; map01100 Metabolic pathways; map01110 Biosynthesis of secondary metabolites; map01200 Carbon metabolism	GO:0001505 regulation of neurotransmitter levels; GO:0006082 organic acid metabolic process; GO:0006520 cellular amino acid metabolic process; GO:0006544 glycine metabolic process; GO:0006546 glycine catabolic process; GO:0006807 nitrogen compound metabolic process; GO:0008152 metabolic process; GO:0009056 catabolic process; GO:0009063 cellular amino acid catabolic process; GO:0009069 serine fami…	GO:0005576 extracellular region; GO:0005622 intracellular; GO:0005623 cell; GO:0005737 cytoplasm; GO:0005739 mitochondrion; GO:0009507 chloroplast; GO:0009526 plastid envelope; GO:0009532 plastid stroma; GO:0009534 chloroplast thylakoid; GO:0009536 plastid; GO:0009570 chloroplast stroma; GO:0009579 thylakoid; GO:0009941 chloroplast envelope; GO:0031967 organelle envelope; GO:0031975 envelope; GO:…		PF02347	Glycine cleavage system P-protein	E	KOG2040	Glycine dehydrogenase (decarboxylating)
Gene.14365_CL1154.Contig6_All	809	1	5.11437e-65	199.96	0.60005	mitochondria	K00281	GLDC, gcvP; glycine dehydrogenase [EC:1.4.4.2]	map00260 Glycine, serine and threonine metabolism; map00630 Glyoxylate and dicarboxylate metabolism; map01100 Metabolic pathways; map01110 Biosynthesis of secondary metabolites; map01200 Carbon metabolism	GO:0001505 regulation of neurotransmitter levels; GO:0006082 organic acid metabolic process; GO:0006520 cellular amino acid metabolic process; GO:0006544 glycine metabolic process; GO:0006546 glycine catabolic process; GO:0006807 nitrogen compound metabolic process; GO:0008152 metabolic process; GO:0009056 catabolic process; GO:0009063 cellular amino acid catabolic process; GO:0009069 serine fami…	GO:0005576 extracellular region; GO:0005622 intracellular; GO:0005623 cell; GO:0005737 cytoplasm; GO:0005739 mitochondrion; GO:0009507 chloroplast; GO:0009526 plastid envelope; GO:0009532 plastid stroma; GO:0009534 chloroplast thylakoid; GO:0009536 plastid; GO:0009570 chloroplast stroma; GO:0009579 thylakoid; GO:0009941 chloroplast envelope; GO:0031967 organelle envelope; GO:0031975 envelope; GO:…		PF02347	Glycine cleavage system P-protein	E	KOG2040	Glycine dehydrogenase (decarboxylating)
Gene.14516_CL1168.Contig2_All	112	1	1.28008e-07	113.34	-1.9517	chloroplast	K06630	YWHAE; 14-3-3 protein epsilon					PF00244	14-3-3 protein	O	KOG0841	Multifunctional chaperone (14-3-3 family)
Gene.14516_CL1168.Contig2_All	117	1	1.28012e-112	197.17	9.2234	chloroplast	K06630	YWHAE; 14-3-3 protein epsilon					PF00244	14-3-3 protein	O	KOG0841	Multifunctional chaperone (14-3-3 family)
Gene.71506_Unigene10246_All	129	1	0.00712057	69.093	-3.7686	cytoplasm,plasma membrane	K06630	YWHAE; 14-3-3 protein epsilon		GO:0010035 response to inorganic substance; GO:0010038 response to metal ion; GO:0042221 response to chemical; GO:0046686 response to cadmium ion; GO:0050896 response to stimulus;	GO:0005618 cell wall; GO:0005622 intracellular; GO:0005623 cell; GO:0005737 cytoplasm; GO:0005739 mitochondrion; GO:0005794 Golgi apparatus; GO:0005829 cytosol; GO:0005886 plasma membrane; GO:0005911 cell-cell junction; GO:0009506 plasmodesma; GO:0009507 chloroplast; GO:0009536 plastid; GO:0012505 endomembrane system; GO:0016020 membrane; GO:0030054 cell junction; GO:0030312 external encapsulatin…	GO:0000166 nucleotide binding; GO:0005488 binding; GO:0005524 ATP binding; GO:0008144 drug binding; GO:0017076 purine nucleotide binding; GO:0030554 adenyl nucleotide binding; GO:0032553 ribonucleotide binding; GO:0032555 purine ribonucleotide binding; GO:0032559 adenyl ribonucleotide binding; GO:0035639 purine ribonucleoside triphosphate binding; GO:0036094 small molecule binding; GO:0043167 ion…	PF00244	14-3-3 protein	O	KOG0841	Multifunctional chaperone (14-3-3 family)
Gene.14522_CL1168.Contig5_All	138	1	6.2901e-05	129.69	3.345	plasma membrane	K06630	YWHAE; 14-3-3 protein epsilon					PF00244	14-3-3 protein	O	KOG0841	Multifunctional chaperone (14-3-3 family)
Gene.14555_CL1174.Contig5_All	343	1	2.81892e-10	106.97	-3.836	cytoplasm									H	KOG4584	Uncharacterized conserved protein
Gene.14579_CL1178.Contig1_All	126	1	1.85743e-38	178.05	1.6827	chloroplast	K00856	E2.7.1.20, ADK; adenosine kinase [EC:2.7.1.20]	map00230 Purine metabolism; map01100 Metabolic pathways						G	KOG2854	Possible pfkB family carbohydrate kinase
Gene.14579_CL1178.Contig1_All	226	1	6.65841e-24	183	-1.1398	chloroplast	K00856	E2.7.1.20, ADK; adenosine kinase [EC:2.7.1.20]	map00230 Purine metabolism; map01100 Metabolic pathways						G	KOG2854	Possible pfkB family carbohydrate kinase
Gene.14604_CL1180.Contig6_All	21	1	1.87257e-07	140.01	2.0434	nucleus	K02934	RP-L6e, RPL6; large subunit ribosomal protein L6e	map03010 Ribosome				PF03868	Ribosomal protein L6, N-terminal domain	J	KOG1694	60s ribosomal protein L6
Gene.14641_CL1188.Contig2_All	1015	1	0.00331036	76.255	2.5948	plasma membrane	K03178	UBE1, UBA1; ubiquitin-activating enzyme E1 [EC:6.2.1.45]	map04120 Ubiquitin mediated proteolysis	GO:0006464 cellular protein modification process; GO:0006807 nitrogen compound metabolic process; GO:0006950 response to stress; GO:0006974 cellular response to DNA damage stimulus; GO:0008152 metabolic process; GO:0009605 response to external stimulus; GO:0009607 response to biotic stimulus; GO:0009987 cellular process; GO:0010035 response to inorganic substance; GO:0010038 response to metal ion…	GO:0005622 intracellular; GO:0005623 cell; GO:0005634 nucleus; GO:0005737 cytoplasm; GO:0005829 cytosol; GO:0005886 plasma membrane; GO:0005911 cell-cell junction; GO:0009506 plasmodesma; GO:0016020 membrane; GO:0030054 cell junction; GO:0043226 organelle; GO:0043227 membrane-bounded organelle; GO:0043229 intracellular organelle; GO:0043231 intracellular membrane-bounded organelle; GO:0055044 sym…	GO:0003824 catalytic activity; GO:0004842 ubiquitin-protein transferase activity; GO:0016740 transferase activity; GO:0019787 ubiquitin-like protein transferase activity; GO:0140096 catalytic activity, acting on a protein;	PF00899; PF10585; PF09358	ThiF family; Ubiquitin-activating enzyme active site ; Ubiquitin-activating enzyme e1 C-terminal domain	O	KOG2012	Ubiquitin activating enzyme UBA1
Gene.14740_CL1195.Contig2_All	427	1	0.000228729	115.04	2.5321	cytoplasm	K17871	ndh1; NADH:ubiquinone reductase (non-electrogenic) [EC:1.6.5.9]		GO:0006091 generation of precursor metabolites and energy; GO:0006116 NADH oxidation; GO:0006119 oxidative phosphorylation; GO:0006139 nucleobase-containing compound metabolic process; GO:0006163 purine nucleotide metabolic process; GO:0006725 cellular aromatic compound metabolic process; GO:0006732 coenzyme metabolic process; GO:0006733 oxidoreduction coenzyme metabolic process; GO:0006734 NADH …	GO:0005622 intracellular; GO:0005623 cell; GO:0005737 cytoplasm; GO:0005739 mitochondrion; GO:0005740 mitochondrial envelope; GO:0005743 mitochondrial inner membrane; GO:0005758 mitochondrial intermembrane space; GO:0016020 membrane; GO:0019866 organelle inner membrane; GO:0031090 organelle membrane; GO:0031966 mitochondrial membrane; GO:0031967 organelle envelope; GO:0031970 organelle envelope l…	GO:0003824 catalytic activity; GO:0003954 NADH dehydrogenase activity; GO:0008137 NADH dehydrogenase (ubiquinone) activity; GO:0016491 oxidoreductase activity; GO:0016651 oxidoreductase activity, acting on NAD(P)H; GO:0016655 oxidoreductase activity, acting on NAD(P)H, quinone or similar compound as acceptor; GO:0050136 NADH dehydrogenase (quinone) activity;	PF07992	Pyridine nucleotide-disulphide oxidoreductase	C	KOG2495	NADH-dehydrogenase (ubiquinone)
Gene.14834_CL1210.Contig2_All	200	1	0.000195896	118.06	-2.3498	chloroplast									G	KOG1203	Predicted dehydrogenase
Gene.14852_CL1212.Contig3_All	67	1	1.98855e-67	190.37	2.2524	chloroplast							PF09370	TIM-barrel signal transduction protein
Gene.14852_CL1212.Contig3_All	326	1	0.000415074	101.64	2.2608	chloroplast							PF09370	TIM-barrel signal transduction protein
Gene.1510_CL87.Contig5_All	92	1	3.86847e-08	154.35	1.9625	chloroplast	K00051	E1.1.1.82; malate dehydrogenase (NADP+) [EC:1.1.1.82]	map00620 Pyruvate metabolism; map00710 Carbon fixation in photosynthetic organisms; map01100 Metabolic pathways; map01200 Carbon metabolism	GO:0006082 organic acid metabolic process; GO:0006091 generation of precursor metabolites and energy; GO:0006099 tricarboxylic acid cycle; GO:0006101 citrate metabolic process; GO:0006107 oxaloacetate metabolic process; GO:0006108 malate metabolic process; GO:0006139 nucleobase-containing compound metabolic process; GO:0006725 cellular aromatic compound metabolic process; GO:0006732 coenzyme meta…	GO:0005576 extracellular region; GO:0005622 intracellular; GO:0005623 cell; GO:0005737 cytoplasm; GO:0005739 mitochondrion; GO:0009507 chloroplast; GO:0009526 plastid envelope; GO:0009532 plastid stroma; GO:0009536 plastid; GO:0009570 chloroplast stroma; GO:0009579 thylakoid; GO:0009941 chloroplast envelope; GO:0031967 organelle envelope; GO:0031975 envelope; GO:0043226 organelle; GO:0043227 memb…	GO:0003824 catalytic activity; GO:0008746 NAD(P)+ transhydrogenase activity; GO:0016491 oxidoreductase activity; GO:0016614 oxidoreductase activity, acting on CH-OH group of donors; GO:0016615 malate dehydrogenase activity; GO:0016616 oxidoreductase activity, acting on the CH-OH group of donors, NAD or NADP as acceptor; GO:0016651 oxidoreductase activity, acting on NAD(P)H; GO:0016652 oxidoreduct…	PF02866	lactate/malate dehydrogenase, alpha/beta C-terminal domain	C	KOG1496	Malate dehydrogenase
Gene.1510_CL87.Contig5_All	243	1	5.88906e-20	167.59	6.3451	chloroplast	K00051	E1.1.1.82; malate dehydrogenase (NADP+) [EC:1.1.1.82]	map00620 Pyruvate metabolism; map00710 Carbon fixation in photosynthetic organisms; map01100 Metabolic pathways; map01200 Carbon metabolism	GO:0006082 organic acid metabolic process; GO:0006091 generation of precursor metabolites and energy; GO:0006099 tricarboxylic acid cycle; GO:0006101 citrate metabolic process; GO:0006107 oxaloacetate metabolic process; GO:0006108 malate metabolic process; GO:0006139 nucleobase-containing compound metabolic process; GO:0006725 cellular aromatic compound metabolic process; GO:0006732 coenzyme meta…	GO:0005576 extracellular region; GO:0005622 intracellular; GO:0005623 cell; GO:0005737 cytoplasm; GO:0005739 mitochondrion; GO:0009507 chloroplast; GO:0009526 plastid envelope; GO:0009532 plastid stroma; GO:0009536 plastid; GO:0009570 chloroplast stroma; GO:0009579 thylakoid; GO:0009941 chloroplast envelope; GO:0031967 organelle envelope; GO:0031975 envelope; GO:0043226 organelle; GO:0043227 memb…	GO:0003824 catalytic activity; GO:0008746 NAD(P)+ transhydrogenase activity; GO:0016491 oxidoreductase activity; GO:0016614 oxidoreductase activity, acting on CH-OH group of donors; GO:0016615 malate dehydrogenase activity; GO:0016616 oxidoreductase activity, acting on the CH-OH group of donors, NAD or NADP as acceptor; GO:0016651 oxidoreductase activity, acting on NAD(P)H; GO:0016652 oxidoreduct…	PF02866	lactate/malate dehydrogenase, alpha/beta C-terminal domain	C	KOG1496	Malate dehydrogenase
Gene.1510_CL87.Contig5_All	382	1	3.07843e-08	153.25	0.65209	chloroplast	K00051	E1.1.1.82; malate dehydrogenase (NADP+) [EC:1.1.1.82]	map00620 Pyruvate metabolism; map00710 Carbon fixation in photosynthetic organisms; map01100 Metabolic pathways; map01200 Carbon metabolism	GO:0006082 organic acid metabolic process; GO:0006091 generation of precursor metabolites and energy; GO:0006099 tricarboxylic acid cycle; GO:0006101 citrate metabolic process; GO:0006107 oxaloacetate metabolic process; GO:0006108 malate metabolic process; GO:0006139 nucleobase-containing compound metabolic process; GO:0006725 cellular aromatic compound metabolic process; GO:0006732 coenzyme meta…	GO:0005576 extracellular region; GO:0005622 intracellular; GO:0005623 cell; GO:0005737 cytoplasm; GO:0005739 mitochondrion; GO:0009507 chloroplast; GO:0009526 plastid envelope; GO:0009532 plastid stroma; GO:0009536 plastid; GO:0009570 chloroplast stroma; GO:0009579 thylakoid; GO:0009941 chloroplast envelope; GO:0031967 organelle envelope; GO:0031975 envelope; GO:0043226 organelle; GO:0043227 memb…	GO:0003824 catalytic activity; GO:0008746 NAD(P)+ transhydrogenase activity; GO:0016491 oxidoreductase activity; GO:0016614 oxidoreductase activity, acting on CH-OH group of donors; GO:0016615 malate dehydrogenase activity; GO:0016616 oxidoreductase activity, acting on the CH-OH group of donors, NAD or NADP as acceptor; GO:0016651 oxidoreductase activity, acting on NAD(P)H; GO:0016652 oxidoreduct…	PF02866	lactate/malate dehydrogenase, alpha/beta C-terminal domain	C	KOG1496	Malate dehydrogenase
Gene.1510_CL87.Contig5_All	235	1	6.7695e-117	300.33	7.9227	chloroplast	K00051	E1.1.1.82; malate dehydrogenase (NADP+) [EC:1.1.1.82]	map00620 Pyruvate metabolism; map00710 Carbon fixation in photosynthetic organisms; map01100 Metabolic pathways; map01200 Carbon metabolism	GO:0006082 organic acid metabolic process; GO:0006091 generation of precursor metabolites and energy; GO:0006099 tricarboxylic acid cycle; GO:0006101 citrate metabolic process; GO:0006107 oxaloacetate metabolic process; GO:0006108 malate metabolic process; GO:0006139 nucleobase-containing compound metabolic process; GO:0006725 cellular aromatic compound metabolic process; GO:0006732 coenzyme meta…	GO:0005576 extracellular region; GO:0005622 intracellular; GO:0005623 cell; GO:0005737 cytoplasm; GO:0005739 mitochondrion; GO:0009507 chloroplast; GO:0009526 plastid envelope; GO:0009532 plastid stroma; GO:0009536 plastid; GO:0009570 chloroplast stroma; GO:0009579 thylakoid; GO:0009941 chloroplast envelope; GO:0031967 organelle envelope; GO:0031975 envelope; GO:0043226 organelle; GO:0043227 memb…	GO:0003824 catalytic activity; GO:0008746 NAD(P)+ transhydrogenase activity; GO:0016491 oxidoreductase activity; GO:0016614 oxidoreductase activity, acting on CH-OH group of donors; GO:0016615 malate dehydrogenase activity; GO:0016616 oxidoreductase activity, acting on the CH-OH group of donors, NAD or NADP as acceptor; GO:0016651 oxidoreductase activity, acting on NAD(P)H; GO:0016652 oxidoreduct…	PF02866	lactate/malate dehydrogenase, alpha/beta C-terminal domain	C	KOG1496	Malate dehydrogenase
Gene.15319_CL1247.Contig1_All	238	1	1.18907e-303	281.04	6.007	chloroplast	K00615	E2.2.1.1, tktA, tktB; transketolase [EC:2.2.1.1]	map00030 Pentose phosphate pathway; map00710 Carbon fixation in photosynthetic organisms; map01100 Metabolic pathways; map01110 Biosynthesis of secondary metabolites; map01200 Carbon metabolism; map01230 Biosynthesis of amino acids			GO:0003824 catalytic activity; GO:0004802 transketolase activity; GO:0005488 binding; GO:0005509 calcium ion binding; GO:0016740 transferase activity; GO:0016744 transferase activity, transferring aldehyde or ketonic groups; GO:0030145 manganese ion binding; GO:0043167 ion binding; GO:0043169 cation binding; GO:0046872 metal ion binding; GO:0046914 transition metal ion binding; GO:0050897 cobalt …	PF00456; PF02779; PF02780	Transketolase, thiamine diphosphate binding domain; Transketolase, pyrimidine binding domain; Transketolase, C-terminal domain	G	KOG0523	Transketolase
Gene.15588_CL1279.Contig1_All	434	1	3.98936e-06	162.23	5.1382	endoplasmic reticulum	K04457	PPM1A, PP2CA; protein phosphatase 1A [EC:3.1.3.16]		GO:0006091 generation of precursor metabolites and energy; GO:0006793 phosphorus metabolic process; GO:0006796 phosphate-containing compound metabolic process; GO:0008152 metabolic process; GO:0009767 photosynthetic electron transport chain; GO:0009987 cellular process; GO:0010109 regulation of photosynthesis; GO:0015979 photosynthesis; GO:0016311 dephosphorylation; GO:0019222 regulation of metab…	GO:0005622 intracellular; GO:0005623 cell; GO:0005634 nucleus; GO:0005730 nucleolus; GO:0005737 cytoplasm; GO:0009507 chloroplast; GO:0009532 plastid stroma; GO:0009536 plastid; GO:0009570 chloroplast stroma; GO:0009579 thylakoid; GO:0031974 membrane-enclosed lumen; GO:0031981 nuclear lumen; GO:0043226 organelle; GO:0043227 membrane-bounded organelle; GO:0043228 non-membrane-bounded organelle; GO…	GO:0003824 catalytic activity; GO:0016787 hydrolase activity; GO:0016788 hydrolase activity, acting on ester bonds; GO:0016791 phosphatase activity; GO:0042578 phosphoric ester hydrolase activity;			T	KOG0698	Serine/threonine protein phosphatase
Gene.1582_CL95.Contig8_All	166	1	2.89378e-36	169.52	3.8511	cytoplasm	K00383	GSR, gor; glutathione reductase (NADPH) [EC:1.8.1.7]	map00480 Glutathione metabolism; map01100 Metabolic pathways	GO:0000302 response to reactive oxygen species; GO:0000305 response to oxygen radical; GO:0006950 response to stress; GO:0006979 response to oxidative stress; GO:0008152 metabolic process; GO:0009636 response to toxic substance; GO:0009987 cellular process; GO:0010035 response to inorganic substance; GO:0019725 cellular homeostasis; GO:0042221 response to chemical; GO:0042592 homeostatic process;…	GO:0005622 intracellular; GO:0005623 cell; GO:0005737 cytoplasm; GO:0005777 peroxisome; GO:0042579 microbody; GO:0043226 organelle; GO:0043227 membrane-bounded organelle; GO:0043229 intracellular organelle; GO:0043231 intracellular membrane-bounded organelle;	GO:0003824 catalytic activity; GO:0004362 glutathione-disulfide reductase activity; GO:0015036 disulfide oxidoreductase activity; GO:0015037 peptide disulfide oxidoreductase activity; GO:0015038 glutathione disulfide oxidoreductase activity; GO:0016209 antioxidant activity; GO:0016491 oxidoreductase activity; GO:0016651 oxidoreductase activity, acting on NAD(P)H; GO:0016667 oxidoreductase activit…	PF07992; PF02852	Pyridine nucleotide-disulphide oxidoreductase; Pyridine nucleotide-disulphide oxidoreductase, dimerisation domain	Q	KOG0405	Pyridine nucleotide-disulphide oxidoreductase
Gene.15870_CL1310.Contig5_All	42	1	0.000304884	140.05	-0.033492	cytoplasm	K02949	RP-S11e, RPS11; small subunit ribosomal protein S11e	map03010 Ribosome				PF00366	Ribosomal protein S17	J	KOG1728	40S ribosomal protein S11
Gene.16077_CL1334.Contig1_All	491	1	4.04483e-05	143.22	-0.8343	nucleus	K20715	PHOT; phototropin [EC:2.7.11.1]		GO:0006464 cellular protein modification process; GO:0006468 protein phosphorylation; GO:0006793 phosphorus metabolic process; GO:0006796 phosphate-containing compound metabolic process; GO:0006807 nitrogen compound metabolic process; GO:0006996 organelle organization; GO:0007154 cell communication; GO:0007165 signal transduction; GO:0007623 circadian rhythm; GO:0008152 metabolic process; GO:0009…	GO:0005622 intracellular; GO:0005623 cell; GO:0005634 nucleus; GO:0005737 cytoplasm; GO:0005773 vacuole; GO:0005794 Golgi apparatus; GO:0005886 plasma membrane; GO:0009898 cytoplasmic side of plasma membrane; GO:0009986 cell surface; GO:0012505 endomembrane system; GO:0016020 membrane; GO:0043226 organelle; GO:0043227 membrane-bounded organelle; GO:0043229 intracellular organelle; GO:0043231 intr…	GO:0000166 nucleotide binding; GO:0003676 nucleic acid binding; GO:0003723 RNA binding; GO:0003729 mRNA binding; GO:0003824 catalytic activity; GO:0004672 protein kinase activity; GO:0004674 protein serine/threonine kinase activity; GO:0005488 binding; GO:0005515 protein binding; GO:0009881 photoreceptor activity; GO:0009882 blue light photoreceptor activity; GO:0010181 FMN binding; GO:0016301 ki…	PF13426; PF00069	PAS domain; Protein kinase domain	T	KOG0610	Putative serine/threonine protein kinase
Gene.16191_CL1343.Contig1_All	130	1	5.39203e-06	154.81	0.18796	extracellular	K20547	CHIB; basic endochitinase B [EC:3.2.1.14]	map00520 Amino sugar and nucleotide sugar metabolism; map01100 Metabolic pathways; map04016 MAPK signaling pathway - plant				PF00187; PF00182	Chitin recognition protein; Chitinase class I	U	KOG4742	Predicted chitinase
Gene.16407_CL1369.Contig1_All	81	1	0.000108458	109.47	-0.47235	cytoplasm	K01880	GARS, glyS1; glycyl-tRNA synthetase [EC:6.1.1.14]	map00970 Aminoacyl-tRNA biosynthesis				PF00587; PF03129	tRNA synthetase class II core domain (G, H, P, S and T); Anticodon binding domain	J	KOG2298	Glycyl-tRNA synthetase and related class II tRNA synthetase
Gene.16407_CL1369.Contig1_All	42	1	2.39913e-217	319.86	-1.3025	cytoplasm	K01880	GARS, glyS1; glycyl-tRNA synthetase [EC:6.1.1.14]	map00970 Aminoacyl-tRNA biosynthesis				PF00587; PF03129	tRNA synthetase class II core domain (G, H, P, S and T); Anticodon binding domain	J	KOG2298	Glycyl-tRNA synthetase and related class II tRNA synthetase
Gene.16407_CL1369.Contig1_All	526	1	0.000130684	119.43	0.47371	cytoplasm	K01880	GARS, glyS1; glycyl-tRNA synthetase [EC:6.1.1.14]	map00970 Aminoacyl-tRNA biosynthesis				PF00587; PF03129	tRNA synthetase class II core domain (G, H, P, S and T); Anticodon binding domain	J	KOG2298	Glycyl-tRNA synthetase and related class II tRNA synthetase
Gene.16407_CL1369.Contig1_All	23	1	4.05181e-06	135.63	-3.0939	cytoplasm	K01880	GARS, glyS1; glycyl-tRNA synthetase [EC:6.1.1.14]	map00970 Aminoacyl-tRNA biosynthesis				PF00587; PF03129	tRNA synthetase class II core domain (G, H, P, S and T); Anticodon binding domain	J	KOG2298	Glycyl-tRNA synthetase and related class II tRNA synthetase
Gene.16560_CL1386.Contig2_All	16	1	3.46397e-13	195.4	-1.7176	cytoplasm	K02987	RP-S4e, RPS4; small subunit ribosomal protein S4e	map03010 Ribosome		GO:0005622 intracellular; GO:0005623 cell; GO:0005737 cytoplasm;		PF08071; PF01479	RS4NT (NUC023) domain; S4 domain	J	KOG0378	40S ribosomal protein S4
Gene.16819_CL1405.Contig8_All	263	1	0.00205149	83.474	6.6834	chloroplast							PF13460	NADH(P)-binding	G	KOG1203	Predicted dehydrogenase
Gene.76529_Unigene15096_All	639	1	1.03213e-05	121.71	5.3843	cytoplasm	K09489	HSPA4; heat shock 70kDa protein 4		GO:0006950 response to stress; GO:0009266 response to temperature stimulus; GO:0009408 response to heat; GO:0009628 response to abiotic stimulus; GO:0010035 response to inorganic substance; GO:0010038 response to metal ion; GO:0042221 response to chemical; GO:0046686 response to cadmium ion; GO:0050896 response to stimulus;	GO:0005618 cell wall; GO:0005622 intracellular; GO:0005623 cell; GO:0005634 nucleus; GO:0005737 cytoplasm; GO:0005829 cytosol; GO:0005886 plasma membrane; GO:0005911 cell-cell junction; GO:0009506 plasmodesma; GO:0016020 membrane; GO:0030054 cell junction; GO:0030312 external encapsulating structure; GO:0043226 organelle; GO:0043227 membrane-bounded organelle; GO:0043229 intracellular organelle; …	GO:0000166 nucleotide binding; GO:0005488 binding; GO:0005524 ATP binding; GO:0008144 drug binding; GO:0017076 purine nucleotide binding; GO:0030554 adenyl nucleotide binding; GO:0032553 ribonucleotide binding; GO:0032555 purine ribonucleotide binding; GO:0032559 adenyl ribonucleotide binding; GO:0035639 purine ribonucleoside triphosphate binding; GO:0036094 small molecule binding; GO:0043167 ion…			O	KOG0103	Molecular chaperones HSP105/HSP110/SSE1, HSP70 superfamily
Gene.65666_Unigene6196_All	156	1	0.00509573	110.23	-0.53045	chloroplast	K13679	WAXY; granule-bound starch synthase [EC:2.4.1.242]	map00500 Starch and sucrose metabolism; map01100 Metabolic pathways; map01110 Biosynthesis of secondary metabolites	GO:0000271 polysaccharide biosynthetic process; GO:0005975 carbohydrate metabolic process; GO:0005976 polysaccharide metabolic process; GO:0005982 starch metabolic process; GO:0006073 cellular glucan metabolic process; GO:0008152 metabolic process; GO:0009058 biosynthetic process; GO:0009059 macromolecule biosynthetic process; GO:0009250 glucan biosynthetic process; GO:0009987 cellular process; G…	GO:0005622 intracellular; GO:0005623 cell; GO:0005737 cytoplasm; GO:0009501 amyloplast; GO:0009507 chloroplast; GO:0009536 plastid; GO:0009569 chloroplast starch grain; GO:0043036 starch grain; GO:0043226 organelle; GO:0043227 membrane-bounded organelle; GO:0043229 intracellular organelle; GO:0043231 intracellular membrane-bounded organelle;	GO:0000166 nucleotide binding; GO:0003824 catalytic activity; GO:0004373 glycogen (starch) synthase activity; GO:0005488 binding; GO:0008194 UDP-glycosyltransferase activity; GO:0009011 starch synthase activity; GO:0016740 transferase activity; GO:0016757 transferase activity, transferring glycosyl groups; GO:0016758 transferase activity, transferring hexosyl groups; GO:0017076 purine nucleotide …	PF08323	Starch synthase catalytic domain
Gene.1721_CL108.Contig7_All	305	1	4.12158e-07	154.66	-2.6419	cytoplasm	K00224	CEQORH; chloroplastic oxoene reductase [EC:1.3.1.-]	map00592 alpha-Linolenic acid metabolism; map01110 Biosynthesis of secondary metabolites		GO:0005622 intracellular; GO:0005623 cell; GO:0005737 cytoplasm; GO:0005773 vacuole; GO:0005886 plasma membrane; GO:0009507 chloroplast; GO:0009526 plastid envelope; GO:0009534 chloroplast thylakoid; GO:0009535 chloroplast thylakoid membrane; GO:0009536 plastid; GO:0009579 thylakoid; GO:0009941 chloroplast envelope; GO:0016020 membrane; GO:0031967 organelle envelope; GO:0031975 envelope; GO:00319…		PF08240; PF13602	Alcohol dehydrogenase GroES-like domain; Zinc-binding dehydrogenase	C	KOG1198	Zinc-binding oxidoreductase
Gene.1729_CL110.Contig4_All	129	1	0.000883116	98.009	-1.5431	cytoplasm	K04507	CACYBP, SIP; calcyclin binding protein					PF09032; PF04969	Siah interacting protein, N terminal ; CS domain	T	KOG3260	Calcyclin-binding protein CacyBP
Gene.17354_CL1459.Contig2_All	79	1	8.69243e-114	241.63	5.5589	chloroplast	K00799	GST, gst; glutathione S-transferase [EC:2.5.1.18]	map00480 Glutathione metabolism; map01100 Metabolic pathways	GO:0006518 peptide metabolic process; GO:0006575 cellular modified amino acid metabolic process; GO:0006749 glutathione metabolic process; GO:0006790 sulfur compound metabolic process; GO:0006807 nitrogen compound metabolic process; GO:0006950 response to stress; GO:0006952 defense response; GO:0006970 response to osmotic stress; GO:0008152 metabolic process; GO:0009056 catabolic process; GO:0009…	GO:0005622 intracellular; GO:0005623 cell; GO:0005634 nucleus; GO:0005737 cytoplasm; GO:0005773 vacuole; GO:0005774 vacuolar membrane; GO:0009507 chloroplast; GO:0009526 plastid envelope; GO:0009532 plastid stroma; GO:0009536 plastid; GO:0009570 chloroplast stroma; GO:0009579 thylakoid; GO:0009941 chloroplast envelope; GO:0010319 stromule; GO:0016020 membrane; GO:0031090 organelle membrane; GO:00…	GO:0003824 catalytic activity; GO:0004364 glutathione transferase activity; GO:0005488 binding; GO:0016740 transferase activity; GO:0016765 transferase activity, transferring alkyl or aryl (other than methyl) groups; GO:0033218 amide binding; GO:0042277 peptide binding; GO:0043167 ion binding; GO:0043168 anion binding; GO:0043295 glutathione binding; GO:0048037 cofactor binding; GO:0072341 modifi…	PF02798; PF00043	Glutathione S-transferase, N-terminal domain; Glutathione S-transferase, C-terminal domain	O	KOG0867	Glutathione S-transferase
Gene.17722_CL1493.Contig8_All	204	1	5.87166e-18	148.76	4.2016	chloroplast	K01962	accA; acetyl-CoA carboxylase carboxyl transferase subunit alpha [EC:6.4.1.2 2.1.3.15]	map00061 Fatty acid biosynthesis; map00620 Pyruvate metabolism; map00640 Propanoate metabolism; map01100 Metabolic pathways; map01110 Biosynthesis of secondary metabolites; map01200 Carbon metabolism; map01212 Fatty acid metabolism		GO:0005622 intracellular; GO:0005623 cell; GO:0005737 cytoplasm; GO:0009507 chloroplast; GO:0009526 plastid envelope; GO:0009532 plastid stroma; GO:0009536 plastid; GO:0009570 chloroplast stroma; GO:0009941 chloroplast envelope; GO:0016020 membrane; GO:0031967 organelle envelope; GO:0031975 envelope; GO:0043226 organelle; GO:0043227 membrane-bounded organelle; GO:0043229 intracellular organelle; …
Gene.17918_CL1503.Contig2_All	1013	1	0.000244528	113.7	0.99218	chloroplast	K00703	glgA; starch synthase [EC:2.4.1.21]	map00500 Starch and sucrose metabolism; map01100 Metabolic pathways; map01110 Biosynthesis of secondary metabolites	GO:0008152 metabolic process; GO:0009058 biosynthetic process; GO:0009059 macromolecule biosynthetic process; GO:0010021 amylopectin biosynthetic process; GO:0043170 macromolecule metabolic process; GO:0071704 organic substance metabolic process; GO:1901135 carbohydrate derivative metabolic process; GO:1901137 carbohydrate derivative biosynthetic process; GO:1901576 organic substance biosynthetic…		GO:0005488 binding; GO:0005515 protein binding; GO:0042802 identical protein binding;	PF08323	Starch synthase catalytic domain
Gene.18045_CL1513.Contig2_All	89	1	1.3057e-44	182.1	9.3693	cytoplasm									CG	KOG1192	UDP-glucuronosyl and UDP-glucosyl transferase
Gene.18045_CL1513.Contig2_All	270	1	4.72015e-09	102.26	1.4277	cytoplasm									CG	KOG1192	UDP-glucuronosyl and UDP-glucosyl transferase
Gene.18112_CL1522.Contig1_All	108	1	1.84313e-12	167.76	2.6828	chloroplast	K15102	SLC25A3, PHC, PIC; solute carrier family 25 (mitochondrial phosphate transporter), member 3		GO:0006810 transport; GO:0006811 ion transport; GO:0006817 phosphate ion transport; GO:0006820 anion transport; GO:0006839 mitochondrial transport; GO:0006950 response to stress; GO:0006970 response to osmotic stress; GO:0009628 response to abiotic stimulus; GO:0009651 response to salt stress; GO:0015698 inorganic anion transport; GO:0034220 ion transmembrane transport; GO:0035435 phosphate ion t…	GO:0005618 cell wall; GO:0005622 intracellular; GO:0005623 cell; GO:0005737 cytoplasm; GO:0005739 mitochondrion; GO:0005740 mitochondrial envelope; GO:0005743 mitochondrial inner membrane; GO:0005773 vacuole; GO:0005774 vacuolar membrane; GO:0009507 chloroplast; GO:0009536 plastid; GO:0016020 membrane; GO:0016021 integral component of membrane; GO:0019866 organelle inner membrane; GO:0030312 exte…	GO:0005215 transporter activity; GO:0008509 anion transmembrane transporter activity; GO:0015075 ion transmembrane transporter activity; GO:0015103 inorganic anion transmembrane transporter activity; GO:0015114 phosphate ion transmembrane transporter activity; GO:0015318 inorganic molecular entity transmembrane transporter activity; GO:0022857 transmembrane transporter activity;			C	KOG0767	Mitochondrial phosphate carrier protein
Gene.18112_CL1522.Contig1_All	155	1	1.19866e-54	214.14	5.2016	chloroplast	K15102	SLC25A3, PHC, PIC; solute carrier family 25 (mitochondrial phosphate transporter), member 3		GO:0006810 transport; GO:0006811 ion transport; GO:0006817 phosphate ion transport; GO:0006820 anion transport; GO:0006839 mitochondrial transport; GO:0006950 response to stress; GO:0006970 response to osmotic stress; GO:0009628 response to abiotic stimulus; GO:0009651 response to salt stress; GO:0015698 inorganic anion transport; GO:0034220 ion transmembrane transport; GO:0035435 phosphate ion t…	GO:0005618 cell wall; GO:0005622 intracellular; GO:0005623 cell; GO:0005737 cytoplasm; GO:0005739 mitochondrion; GO:0005740 mitochondrial envelope; GO:0005743 mitochondrial inner membrane; GO:0005773 vacuole; GO:0005774 vacuolar membrane; GO:0009507 chloroplast; GO:0009536 plastid; GO:0016020 membrane; GO:0016021 integral component of membrane; GO:0019866 organelle inner membrane; GO:0030312 exte…	GO:0005215 transporter activity; GO:0008509 anion transmembrane transporter activity; GO:0015075 ion transmembrane transporter activity; GO:0015103 inorganic anion transmembrane transporter activity; GO:0015114 phosphate ion transmembrane transporter activity; GO:0015318 inorganic molecular entity transmembrane transporter activity; GO:0022857 transmembrane transporter activity;			C	KOG0767	Mitochondrial phosphate carrier protein
Gene.18112_CL1522.Contig1_All	218	1	5.30003e-07	141.44	2.3083	chloroplast	K15102	SLC25A3, PHC, PIC; solute carrier family 25 (mitochondrial phosphate transporter), member 3		GO:0006810 transport; GO:0006811 ion transport; GO:0006817 phosphate ion transport; GO:0006820 anion transport; GO:0006839 mitochondrial transport; GO:0006950 response to stress; GO:0006970 response to osmotic stress; GO:0009628 response to abiotic stimulus; GO:0009651 response to salt stress; GO:0015698 inorganic anion transport; GO:0034220 ion transmembrane transport; GO:0035435 phosphate ion t…	GO:0005618 cell wall; GO:0005622 intracellular; GO:0005623 cell; GO:0005737 cytoplasm; GO:0005739 mitochondrion; GO:0005740 mitochondrial envelope; GO:0005743 mitochondrial inner membrane; GO:0005773 vacuole; GO:0005774 vacuolar membrane; GO:0009507 chloroplast; GO:0009536 plastid; GO:0016020 membrane; GO:0016021 integral component of membrane; GO:0019866 organelle inner membrane; GO:0030312 exte…	GO:0005215 transporter activity; GO:0008509 anion transmembrane transporter activity; GO:0015075 ion transmembrane transporter activity; GO:0015103 inorganic anion transmembrane transporter activity; GO:0015114 phosphate ion transmembrane transporter activity; GO:0015318 inorganic molecular entity transmembrane transporter activity; GO:0022857 transmembrane transporter activity;			C	KOG0767	Mitochondrial phosphate carrier protein
Gene.18112_CL1522.Contig1_All	313	1	0.000205293	142.56	0.16146	chloroplast	K15102	SLC25A3, PHC, PIC; solute carrier family 25 (mitochondrial phosphate transporter), member 3		GO:0006810 transport; GO:0006811 ion transport; GO:0006817 phosphate ion transport; GO:0006820 anion transport; GO:0006839 mitochondrial transport; GO:0006950 response to stress; GO:0006970 response to osmotic stress; GO:0009628 response to abiotic stimulus; GO:0009651 response to salt stress; GO:0015698 inorganic anion transport; GO:0034220 ion transmembrane transport; GO:0035435 phosphate ion t…	GO:0005618 cell wall; GO:0005622 intracellular; GO:0005623 cell; GO:0005737 cytoplasm; GO:0005739 mitochondrion; GO:0005740 mitochondrial envelope; GO:0005743 mitochondrial inner membrane; GO:0005773 vacuole; GO:0005774 vacuolar membrane; GO:0009507 chloroplast; GO:0009536 plastid; GO:0016020 membrane; GO:0016021 integral component of membrane; GO:0019866 organelle inner membrane; GO:0030312 exte…	GO:0005215 transporter activity; GO:0008509 anion transmembrane transporter activity; GO:0015075 ion transmembrane transporter activity; GO:0015103 inorganic anion transmembrane transporter activity; GO:0015114 phosphate ion transmembrane transporter activity; GO:0015318 inorganic molecular entity transmembrane transporter activity; GO:0022857 transmembrane transporter activity;			C	KOG0767	Mitochondrial phosphate carrier protein
Gene.18232_CL1545.Contig1_All	72	1	2.35268e-54	162	5.1896	mitochondria	K22139	MPC2; mitochondrial pyruvate carrier 2		GO:0006810 transport; GO:0006811 ion transport; GO:0006820 anion transport; GO:0006848 pyruvate transport; GO:0015711 organic anion transport; GO:0015718 monocarboxylic acid transport; GO:0015849 organic acid transport; GO:0034220 ion transmembrane transport; GO:0046942 carboxylic acid transport; GO:0051179 localization; GO:0051234 establishment of localization; GO:0055085 transmembrane transport…	GO:0005622 intracellular; GO:0005623 cell; GO:0005737 cytoplasm; GO:0005739 mitochondrion; GO:0005740 mitochondrial envelope; GO:0005743 mitochondrial inner membrane; GO:0016020 membrane; GO:0016021 integral component of membrane; GO:0019866 organelle inner membrane; GO:0031090 organelle membrane; GO:0031224 intrinsic component of membrane; GO:0031300 intrinsic component of organelle membrane; GO…	GO:0005215 transporter activity; GO:0005342 organic acid transmembrane transporter activity; GO:0008028 monocarboxylic acid transmembrane transporter activity; GO:0008509 anion transmembrane transporter activity; GO:0008514 organic anion transmembrane transporter activity; GO:0015075 ion transmembrane transporter activity; GO:0015318 inorganic molecular entity transmembrane transporter activity; …			C	KOG1589	Uncharacterized conserved protein
Gene.18253_CL1548.Contig2_All	288	1	9.03477e-54	144.69	1.6265	cytoplasm	K01426	E3.5.1.4, amiE; amidase [EC:3.5.1.4]	map00330 Arginine and proline metabolism; map00360 Phenylalanine metabolism; map00380 Tryptophan metabolism; map01100 Metabolic pathways	GO:0006082 organic acid metabolic process; GO:0006725 cellular aromatic compound metabolic process; GO:0006807 nitrogen compound metabolic process; GO:0008152 metabolic process; GO:0009058 biosynthetic process; GO:0009683 indoleacetic acid metabolic process; GO:0009684 indoleacetic acid biosynthetic process; GO:0009850 auxin metabolic process; GO:0009851 auxin biosynthetic process; GO:0009987 cel…	GO:0005622 intracellular; GO:0005623 cell; GO:0005634 nucleus; GO:0005654 nucleoplasm; GO:0005737 cytoplasm; GO:0005829 cytosol; GO:0031974 membrane-enclosed lumen; GO:0031981 nuclear lumen; GO:0043226 organelle; GO:0043227 membrane-bounded organelle; GO:0043229 intracellular organelle; GO:0043231 intracellular membrane-bounded organelle; GO:0043233 organelle lumen; GO:0070013 intracellular organ…	GO:0003824 catalytic activity; GO:0004040 amidase activity; GO:0016787 hydrolase activity; GO:0016810 hydrolase activity, acting on carbon-nitrogen (but not peptide) bonds; GO:0016811 hydrolase activity, acting on carbon-nitrogen (but not peptide) bonds, in linear amides; GO:0043864 indoleacetamide hydrolase activity;			J	KOG1211	Amidases
Gene.18255_CL1548.Contig4_All	327	1	1.72574e-25	153.05	0.27201	cytoplasm	K01426	E3.5.1.4, amiE; amidase [EC:3.5.1.4]	map00330 Arginine and proline metabolism; map00360 Phenylalanine metabolism; map00380 Tryptophan metabolism; map01100 Metabolic pathways	GO:0006082 organic acid metabolic process; GO:0006725 cellular aromatic compound metabolic process; GO:0006807 nitrogen compound metabolic process; GO:0008152 metabolic process; GO:0009058 biosynthetic process; GO:0009683 indoleacetic acid metabolic process; GO:0009684 indoleacetic acid biosynthetic process; GO:0009850 auxin metabolic process; GO:0009851 auxin biosynthetic process; GO:0009987 cel…	GO:0005622 intracellular; GO:0005623 cell; GO:0005634 nucleus; GO:0005654 nucleoplasm; GO:0005737 cytoplasm; GO:0005829 cytosol; GO:0031974 membrane-enclosed lumen; GO:0031981 nuclear lumen; GO:0043226 organelle; GO:0043227 membrane-bounded organelle; GO:0043229 intracellular organelle; GO:0043231 intracellular membrane-bounded organelle; GO:0043233 organelle lumen; GO:0070013 intracellular organ…	GO:0003824 catalytic activity; GO:0004040 amidase activity; GO:0016787 hydrolase activity; GO:0016810 hydrolase activity, acting on carbon-nitrogen (but not peptide) bonds; GO:0016811 hydrolase activity, acting on carbon-nitrogen (but not peptide) bonds, in linear amides; GO:0043864 indoleacetamide hydrolase activity;			J	KOG1211	Amidases
Gene.18301_CL1554.Contig5_All	224	1	3.17787e-183	278.37	10.132	cytoplasm	K11517	HAO; (S)-2-hydroxy-acid oxidase [EC:1.1.3.15]	map00630 Glyoxylate and dicarboxylate metabolism; map01100 Metabolic pathways; map01110 Biosynthesis of secondary metabolites; map01200 Carbon metabolism; map04146 Peroxisome	GO:0008152 metabolic process; GO:0009853 photorespiration; GO:0009987 cellular process; GO:0010109 regulation of photosynthesis; GO:0016032 viral process; GO:0019048 modulation by virus of host process; GO:0019222 regulation of metabolic process; GO:0031323 regulation of cellular metabolic process; GO:0035821 modulation of process of other organism; GO:0043094 cellular metabolic compound salvage;…	GO:0005622 intracellular; GO:0005623 cell; GO:0005737 cytoplasm; GO:0005777 peroxisome; GO:0042579 microbody; GO:0043226 organelle; GO:0043227 membrane-bounded organelle; GO:0043229 intracellular organelle; GO:0043231 intracellular membrane-bounded organelle;	GO:0003824 catalytic activity; GO:0003973 (S)-2-hydroxy-acid oxidase activity; GO:0008891 glycolate oxidase activity; GO:0016491 oxidoreductase activity; GO:0016614 oxidoreductase activity, acting on CH-OH group of donors; GO:0016899 oxidoreductase activity, acting on the CH-OH group of donors, oxygen as acceptor;	PF01070	FMN-dependent dehydrogenase	C	KOG0538	Glycolate oxidase
Gene.18451_CL1581.Contig1_All	346	1	2.13085e-05	119.94	5.8511	endoplasmic reticulum							PF00571	CBS domain	C	KOG1764	5'-AMP-activated protein kinase, gamma subunit
Gene.18572_CL1605.Contig2_All	162	1	5.47693e-68	196.44	2.1443	chloroplast
Gene.18694_CL1616.Contig7_All	476	1	1.11226e-102	183.24	4.6807	nucleus					GO:0005618 cell wall; GO:0005622 intracellular; GO:0005623 cell; GO:0005737 cytoplasm; GO:0005773 vacuole; GO:0030312 external encapsulating structure; GO:0043226 organelle; GO:0043227 membrane-bounded organelle; GO:0043229 intracellular organelle; GO:0043231 intracellular membrane-bounded organelle; GO:0071944 cell periphery;	GO:0003824 catalytic activity; GO:0004553 hydrolase activity, hydrolyzing O-glycosyl compounds; GO:0004565 beta-galactosidase activity; GO:0015925 galactosidase activity; GO:0016787 hydrolase activity; GO:0016798 hydrolase activity, acting on glycosyl bonds;	PF01301; PF02140	Glycosyl hydrolases family 35; Galactose binding lectin domain	G	KOG0496	Beta-galactosidase
Gene.19047_CL1666.Contig5_All	439	1	9.95282e-44	223.55	6.1571	cytoplasm	K19882	NOTUM; O-palmitoleoyl-L-serine hydrolase [EC:3.1.1.98]		GO:0009987 cellular process; GO:0016043 cellular component organization; GO:0045229 external encapsulating structure organization; GO:0071554 cell wall organization or biogenesis; GO:0071555 cell wall organization; GO:0071840 cellular component organization or biogenesis;	GO:0005618 cell wall; GO:0005622 intracellular; GO:0005623 cell; GO:0005737 cytoplasm; GO:0005829 cytosol; GO:0005886 plasma membrane; GO:0005911 cell-cell junction; GO:0009505 plant-type cell wall; GO:0009506 plasmodesma; GO:0016020 membrane; GO:0030054 cell junction; GO:0030312 external encapsulating structure; GO:0055044 symplast; GO:0071944 cell periphery;	GO:0003824 catalytic activity; GO:0016787 hydrolase activity; GO:0016788 hydrolase activity, acting on ester bonds; GO:0052689 carboxylic ester hydrolase activity; GO:0052793 pectin acetylesterase activity;			M	KOG4287	Pectin acetylesterase and similar proteins
Gene.19085_CL1673.Contig3_All	226	1	7.70303e-25	177.41	0.81758	chloroplast	K00939	adk, AK; adenylate kinase [EC:2.7.4.3]	map00230 Purine metabolism; map00730 Thiamine metabolism; map01100 Metabolic pathways; map01110 Biosynthesis of secondary metabolites	GO:0006139 nucleobase-containing compound metabolic process; GO:0006725 cellular aromatic compound metabolic process; GO:0006753 nucleoside phosphate metabolic process; GO:0006793 phosphorus metabolic process; GO:0006796 phosphate-containing compound metabolic process; GO:0006807 nitrogen compound metabolic process; GO:0008152 metabolic process; GO:0009058 biosynthetic process; GO:0009117 nucleot…	GO:0005622 intracellular; GO:0005623 cell; GO:0005737 cytoplasm; GO:0009507 chloroplast; GO:0009532 plastid stroma; GO:0009536 plastid; GO:0009570 chloroplast stroma; GO:0043226 organelle; GO:0043227 membrane-bounded organelle; GO:0043229 intracellular organelle; GO:0043231 intracellular membrane-bounded organelle;	GO:0003824 catalytic activity; GO:0004017 adenylate kinase activity; GO:0016301 kinase activity; GO:0016740 transferase activity; GO:0016772 transferase activity, transferring phosphorus-containing groups; GO:0016776 phosphotransferase activity, phosphate group as acceptor; GO:0019205 nucleobase-containing compound kinase activity; GO:0050145 nucleoside monophosphate kinase activity;	PF00406	Adenylate kinase	F	KOG3078	Adenylate kinase
Gene.19221_CL1693.Contig2_All	8	1	0.00366924	87.251	-1.4665	plasma membrane						GO:0003756 protein disulfide isomerase activity; GO:0003824 catalytic activity; GO:0016853 isomerase activity; GO:0016860 intramolecular oxidoreductase activity; GO:0016864 intramolecular oxidoreductase activity, transposing S-S bonds; GO:0140096 catalytic activity, acting on a protein;	PF13850; PF00085	Endoplasmic Reticulum-Golgi Intermediate Compartment (ERGIC); Thioredoxin	U	KOG2667	COPII vesicle protein
Gene.19437_CL1719.Contig3_All	223	1	2.87025e-24	197.66	-0.36365	cytoplasm	K11885	DDI1; DNA damage-inducible protein 1					PF00627	UBA/TS-N domain	L	KOG0012	DNA damage inducible protein
Gene.19808_CL1758.Contig5_All	29	1	6.7834e-18	132.63	2.6932	nucleus
Gene.19808_CL1758.Contig5_All	80	1	3.04565e-05	159.44	8.1846	nucleus
Gene.20106_CL1788.Contig6_All	44	1	1.13281e-14	137.89	1.402	cytoplasm	K17506	PPM1L, PP2CE; protein phosphatase 1L [EC:3.1.3.16]							T	KOG0698	Serine/threonine protein phosphatase
Gene.20106_CL1788.Contig6_All	32	1	6.75343e-33	190.68	7.6795	cytoplasm	K17506	PPM1L, PP2CE; protein phosphatase 1L [EC:3.1.3.16]							T	KOG0698	Serine/threonine protein phosphatase
Gene.20106_CL1788.Contig6_All	250	1	1.17052e-27	218.12	-2.0222	cytoplasm	K17506	PPM1L, PP2CE; protein phosphatase 1L [EC:3.1.3.16]							T	KOG0698	Serine/threonine protein phosphatase
Gene.20908_CL1866.Contig2_All	198	1	6.52248e-29	197.3	1.6732	nucleus	K00799	GST, gst; glutathione S-transferase [EC:2.5.1.18]	map00480 Glutathione metabolism; map01100 Metabolic pathways	GO:0006518 peptide metabolic process; GO:0006575 cellular modified amino acid metabolic process; GO:0006749 glutathione metabolic process; GO:0006790 sulfur compound metabolic process; GO:0006807 nitrogen compound metabolic process; GO:0008152 metabolic process; GO:0009056 catabolic process; GO:0009404 toxin metabolic process; GO:0009407 toxin catabolic process; GO:0009636 response to toxic subst…	GO:0005622 intracellular; GO:0005623 cell; GO:0005737 cytoplasm;	GO:0003824 catalytic activity; GO:0004364 glutathione transferase activity; GO:0016740 transferase activity; GO:0016765 transferase activity, transferring alkyl or aryl (other than methyl) groups;	PF02798; PF13410	Glutathione S-transferase, N-terminal domain; Glutathione S-transferase, C-terminal domain	O	KOG0406	Glutathione S-transferase
Gene.76504_Unigene15082_All	79	1	0.00336843	109.11	-0.67281	cytoskeleton							PF00248	Aldo/keto reductase family	C	KOG1575	Voltage-gated shaker-like K+ channel, subunit beta/KCNAB
Gene.76504_Unigene15082_All	120	1	3.41185e-12	134.66	0.73327	cytoskeleton							PF00248	Aldo/keto reductase family	C	KOG1575	Voltage-gated shaker-like K+ channel, subunit beta/KCNAB
Gene.21046_CL1886.Contig4_All	118	1	0.000438168	83.474	-1.759	vacuolar membrane				GO:0000272 polysaccharide catabolic process; GO:0005975 carbohydrate metabolic process; GO:0005976 polysaccharide metabolic process; GO:0006073 cellular glucan metabolic process; GO:0006074 (1->3)-beta-D-glucan metabolic process; GO:0006076 (1->3)-beta-D-glucan catabolic process; GO:0006950 response to stress; GO:0006952 defense response; GO:0008152 metabolic process; GO:0009056 catabolic process…	GO:0005576 extracellular region; GO:0005623 cell; GO:0005886 plasma membrane; GO:0016020 membrane; GO:0031224 intrinsic component of membrane; GO:0031225 anchored component of membrane; GO:0031226 intrinsic component of plasma membrane; GO:0046658 anchored component of plasma membrane; GO:0048046 apoplast; GO:0071944 cell periphery;	GO:0003824 catalytic activity; GO:0004553 hydrolase activity, hydrolyzing O-glycosyl compounds; GO:0005488 binding; GO:0008422 beta-glucosidase activity; GO:0015926 glucosidase activity; GO:0016787 hydrolase activity; GO:0016798 hydrolase activity, acting on glycosyl bonds; GO:0030246 carbohydrate binding; GO:0030247 polysaccharide binding; GO:0042973 glucan endo-1,3-beta-D-glucosidase activity;	PF00332	Glycosyl hydrolases family 17
Gene.21283_CL1918.Contig4_All	166	1	5.20643e-25	181.08	-1.356	cytoplasm	K12812	DDX39B, UAP56, SUB2; ATP-dependent RNA helicase UAP56/SUB2 [EC:3.6.4.13]	map03013 RNA transport; map03015 mRNA surveillance pathway; map03040 Spliceosome				PF00270	DEAD/DEAH box helicase	A	KOG0329	ATP-dependent RNA helicase
Gene.21384_CL1926.Contig15_All	222	1	2.81914e-79	203.93	-1.2659	cytoplasm	K18577	EBM; mannosylglycoprotein endo-beta-mannosidase [EC:3.2.1.152]			GO:0005622 intracellular; GO:0005623 cell; GO:0005737 cytoplasm; GO:0005773 vacuole; GO:0043226 organelle; GO:0043227 membrane-bounded organelle; GO:0043229 intracellular organelle; GO:0043231 intracellular membrane-bounded organelle;		PF00703; PF02836	Glycosyl hydrolases family 2; Glycosyl hydrolases family 2, TIM barrel domain	G	KOG2230	Predicted beta-mannosidase
Gene.21384_CL1926.Contig15_All	235	1	4.43727e-28	202.72	4.5208	cytoplasm	K18577	EBM; mannosylglycoprotein endo-beta-mannosidase [EC:3.2.1.152]			GO:0005622 intracellular; GO:0005623 cell; GO:0005737 cytoplasm; GO:0005773 vacuole; GO:0043226 organelle; GO:0043227 membrane-bounded organelle; GO:0043229 intracellular organelle; GO:0043231 intracellular membrane-bounded organelle;		PF00703; PF02836	Glycosyl hydrolases family 2; Glycosyl hydrolases family 2, TIM barrel domain	G	KOG2230	Predicted beta-mannosidase
Gene.21753_CL1979.Contig1_All	89	1	5.76926e-05	146.88	-2.8744	chloroplast	K08902	psb27; photosystem II Psb27 protein	map00195 Photosynthesis	GO:0006091 generation of precursor metabolites and energy; GO:0006807 nitrogen compound metabolic process; GO:0008152 metabolic process; GO:0009314 response to radiation; GO:0009416 response to light stimulus; GO:0009628 response to abiotic stimulus; GO:0009642 response to light intensity; GO:0009765 photosynthesis, light harvesting; GO:0009987 cellular process; GO:0010206 photosystem II repair; …	GO:0005622 intracellular; GO:0005623 cell; GO:0005737 cytoplasm; GO:0009507 chloroplast; GO:0009534 chloroplast thylakoid; GO:0009535 chloroplast thylakoid membrane; GO:0009536 plastid; GO:0009543 chloroplast thylakoid lumen; GO:0009579 thylakoid; GO:0016020 membrane; GO:0031976 plastid thylakoid; GO:0031977 thylakoid lumen; GO:0031978 plastid thylakoid lumen; GO:0031984 organelle subcompartment;…
Gene.21870_CL1995.Contig1_All	460	1	0.00439591	75.243	-4.83	chloroplast							PF00326	Prolyl oligopeptidase family	O	KOG2100	Dipeptidyl aminopeptidase
Gene.21884_CL1999.Contig2_All	490	1	3.03244e-113	205.37	3.2402	chloroplast	K01892	HARS, hisS; histidyl-tRNA synthetase [EC:6.1.1.21]	map00970 Aminoacyl-tRNA biosynthesis	GO:0006082 organic acid metabolic process; GO:0006139 nucleobase-containing compound metabolic process; GO:0006399 tRNA metabolic process; GO:0006412 translation; GO:0006418 tRNA aminoacylation for protein translation; GO:0006427 histidyl-tRNA aminoacylation; GO:0006518 peptide metabolic process; GO:0006520 cellular amino acid metabolic process; GO:0006725 cellular aromatic compound metabolic pro…	GO:0005622 intracellular; GO:0005623 cell; GO:0005737 cytoplasm; GO:0005739 mitochondrion; GO:0009507 chloroplast; GO:0009536 plastid; GO:0043226 organelle; GO:0043227 membrane-bounded organelle; GO:0043229 intracellular organelle; GO:0043231 intracellular membrane-bounded organelle;	GO:0003824 catalytic activity; GO:0004812 aminoacyl-tRNA ligase activity; GO:0004821 histidine-tRNA ligase activity; GO:0016874 ligase activity; GO:0016875 ligase activity, forming carbon-oxygen bonds; GO:0140098 catalytic activity, acting on RNA; GO:0140101 catalytic activity, acting on a tRNA;	PF13393; PF03129	Histidyl-tRNA synthetase; Anticodon binding domain	J	KOG1936	Histidyl-tRNA synthetase
Gene.21910_CL2004.Contig4_All	677	1	2.75474e-38	200.9	5.9066	chloroplast	K01256	pepN; aminopeptidase N [EC:3.4.11.2]	map00480 Glutathione metabolism; map01100 Metabolic pathways	GO:0006508 proteolysis; GO:0006518 peptide metabolic process; GO:0006807 nitrogen compound metabolic process; GO:0008152 metabolic process; GO:0009056 catabolic process; GO:0009987 cellular process; GO:0019538 protein metabolic process; GO:0034641 cellular nitrogen compound metabolic process; GO:0043170 macromolecule metabolic process; GO:0043171 peptide catabolic process; GO:0043603 cellular ami…	GO:0005622 intracellular; GO:0005623 cell; GO:0005737 cytoplasm; GO:0005886 plasma membrane; GO:0016020 membrane; GO:0071944 cell periphery;	GO:0003824 catalytic activity; GO:0004177 aminopeptidase activity; GO:0005488 binding; GO:0005515 protein binding; GO:0008233 peptidase activity; GO:0008235 metalloexopeptidase activity; GO:0008237 metallopeptidase activity; GO:0008238 exopeptidase activity; GO:0008270 zinc ion binding; GO:0016787 hydrolase activity; GO:0033218 amide binding; GO:0042277 peptide binding; GO:0042802 identical prote…	PF01433; PF11940	Peptidase family M1; Domain of unknown function (DUF3458)	EO	KOG1046	Puromycin-sensitive aminopeptidase and related aminopeptidases
Gene.21910_CL2004.Contig4_All	143	1	3.0342e-52	189.47	-0.33458	chloroplast	K01256	pepN; aminopeptidase N [EC:3.4.11.2]	map00480 Glutathione metabolism; map01100 Metabolic pathways	GO:0006508 proteolysis; GO:0006518 peptide metabolic process; GO:0006807 nitrogen compound metabolic process; GO:0008152 metabolic process; GO:0009056 catabolic process; GO:0009987 cellular process; GO:0019538 protein metabolic process; GO:0034641 cellular nitrogen compound metabolic process; GO:0043170 macromolecule metabolic process; GO:0043171 peptide catabolic process; GO:0043603 cellular ami…	GO:0005622 intracellular; GO:0005623 cell; GO:0005737 cytoplasm; GO:0005886 plasma membrane; GO:0016020 membrane; GO:0071944 cell periphery;	GO:0003824 catalytic activity; GO:0004177 aminopeptidase activity; GO:0005488 binding; GO:0005515 protein binding; GO:0008233 peptidase activity; GO:0008235 metalloexopeptidase activity; GO:0008237 metallopeptidase activity; GO:0008238 exopeptidase activity; GO:0008270 zinc ion binding; GO:0016787 hydrolase activity; GO:0033218 amide binding; GO:0042277 peptide binding; GO:0042802 identical prote…	PF01433; PF11940	Peptidase family M1; Domain of unknown function (DUF3458)	EO	KOG1046	Puromycin-sensitive aminopeptidase and related aminopeptidases
Gene.21910_CL2004.Contig4_All	405	1	0.00601865	63.397	-4.37	chloroplast	K01256	pepN; aminopeptidase N [EC:3.4.11.2]	map00480 Glutathione metabolism; map01100 Metabolic pathways	GO:0006508 proteolysis; GO:0006518 peptide metabolic process; GO:0006807 nitrogen compound metabolic process; GO:0008152 metabolic process; GO:0009056 catabolic process; GO:0009987 cellular process; GO:0019538 protein metabolic process; GO:0034641 cellular nitrogen compound metabolic process; GO:0043170 macromolecule metabolic process; GO:0043171 peptide catabolic process; GO:0043603 cellular ami…	GO:0005622 intracellular; GO:0005623 cell; GO:0005737 cytoplasm; GO:0005886 plasma membrane; GO:0016020 membrane; GO:0071944 cell periphery;	GO:0003824 catalytic activity; GO:0004177 aminopeptidase activity; GO:0005488 binding; GO:0005515 protein binding; GO:0008233 peptidase activity; GO:0008235 metalloexopeptidase activity; GO:0008237 metallopeptidase activity; GO:0008238 exopeptidase activity; GO:0008270 zinc ion binding; GO:0016787 hydrolase activity; GO:0033218 amide binding; GO:0042277 peptide binding; GO:0042802 identical prote…	PF01433; PF11940	Peptidase family M1; Domain of unknown function (DUF3458)	EO	KOG1046	Puromycin-sensitive aminopeptidase and related aminopeptidases
Gene.21910_CL2004.Contig4_All	395	1	1.10757e-77	224.13	4.0944	chloroplast	K01256	pepN; aminopeptidase N [EC:3.4.11.2]	map00480 Glutathione metabolism; map01100 Metabolic pathways	GO:0006508 proteolysis; GO:0006518 peptide metabolic process; GO:0006807 nitrogen compound metabolic process; GO:0008152 metabolic process; GO:0009056 catabolic process; GO:0009987 cellular process; GO:0019538 protein metabolic process; GO:0034641 cellular nitrogen compound metabolic process; GO:0043170 macromolecule metabolic process; GO:0043171 peptide catabolic process; GO:0043603 cellular ami…	GO:0005622 intracellular; GO:0005623 cell; GO:0005737 cytoplasm; GO:0005886 plasma membrane; GO:0016020 membrane; GO:0071944 cell periphery;	GO:0003824 catalytic activity; GO:0004177 aminopeptidase activity; GO:0005488 binding; GO:0005515 protein binding; GO:0008233 peptidase activity; GO:0008235 metalloexopeptidase activity; GO:0008237 metallopeptidase activity; GO:0008238 exopeptidase activity; GO:0008270 zinc ion binding; GO:0016787 hydrolase activity; GO:0033218 amide binding; GO:0042277 peptide binding; GO:0042802 identical prote…	PF01433; PF11940	Peptidase family M1; Domain of unknown function (DUF3458)	EO	KOG1046	Puromycin-sensitive aminopeptidase and related aminopeptidases
Gene.22220_CL2051.Contig3_All	170	1	2.65599e-52	185.9	-1.8804	cytoplasm	K01738	cysK; cysteine synthase [EC:2.5.1.47]	map00270 Cysteine and methionine metabolism; map00920 Sulfur metabolism; map01100 Metabolic pathways; map01110 Biosynthesis of secondary metabolites; map01200 Carbon metabolism; map01230 Biosynthesis of amino acids	GO:0000096 sulfur amino acid metabolic process; GO:0000097 sulfur amino acid biosynthetic process; GO:0006082 organic acid metabolic process; GO:0006520 cellular amino acid metabolic process; GO:0006534 cysteine metabolic process; GO:0006535 cysteine biosynthetic process from serine; GO:0006563 L-serine metabolic process; GO:0006790 sulfur compound metabolic process; GO:0006807 nitrogen compound …	GO:0005622 intracellular; GO:0005623 cell; GO:0005737 cytoplasm;	GO:0003824 catalytic activity; GO:0004124 cysteine synthase activity; GO:0005488 binding; GO:0008144 drug binding; GO:0016740 transferase activity; GO:0016765 transferase activity, transferring alkyl or aryl (other than methyl) groups; GO:0019842 vitamin binding; GO:0030170 pyridoxal phosphate binding; GO:0036094 small molecule binding; GO:0043167 ion binding; GO:0043168 anion binding; GO:0048037…			E	KOG1252	Cystathionine beta-synthase and related enzymes
Gene.22395_CL2067.Contig1_All	195	1	5.43896e-175	244.37	7.9324	chloroplast,mitochondria	K00122	FDH; formate dehydrogenase [EC:1.17.1.9]	map00630 Glyoxylate and dicarboxylate metabolism; map01100 Metabolic pathways; map01200 Carbon metabolism	GO:0010035 response to inorganic substance; GO:0010038 response to metal ion; GO:0042221 response to chemical; GO:0046686 response to cadmium ion; GO:0050896 response to stimulus;	GO:0005622 intracellular; GO:0005623 cell; GO:0005737 cytoplasm; GO:0005739 mitochondrion; GO:0009507 chloroplast; GO:0009536 plastid; GO:0009579 thylakoid; GO:0043226 organelle; GO:0043227 membrane-bounded organelle; GO:0043229 intracellular organelle; GO:0043231 intracellular membrane-bounded organelle;		PF00389; PF02826	D-isomer specific 2-hydroxyacid dehydrogenase, catalytic domain; D-isomer specific 2-hydroxyacid dehydrogenase, NAD binding domain	C	KOG0069	Glyoxylate/hydroxypyruvate reductase (D-isomer-specific 2-hydroxy acid dehydrogenase superfamily)
Gene.22395_CL2067.Contig1_All	214	1	6.1618e-26	174.23	5.8195	chloroplast,mitochondria	K00122	FDH; formate dehydrogenase [EC:1.17.1.9]	map00630 Glyoxylate and dicarboxylate metabolism; map01100 Metabolic pathways; map01200 Carbon metabolism	GO:0010035 response to inorganic substance; GO:0010038 response to metal ion; GO:0042221 response to chemical; GO:0046686 response to cadmium ion; GO:0050896 response to stimulus;	GO:0005622 intracellular; GO:0005623 cell; GO:0005737 cytoplasm; GO:0005739 mitochondrion; GO:0009507 chloroplast; GO:0009536 plastid; GO:0009579 thylakoid; GO:0043226 organelle; GO:0043227 membrane-bounded organelle; GO:0043229 intracellular organelle; GO:0043231 intracellular membrane-bounded organelle;		PF00389; PF02826	D-isomer specific 2-hydroxyacid dehydrogenase, catalytic domain; D-isomer specific 2-hydroxyacid dehydrogenase, NAD binding domain	C	KOG0069	Glyoxylate/hydroxypyruvate reductase (D-isomer-specific 2-hydroxy acid dehydrogenase superfamily)
Gene.22587_CL2096.Contig1_All	143	1	7.57191e-59	244.81	2.0267	chloroplast	K01623	ALDO; fructose-bisphosphate aldolase, class I [EC:4.1.2.13]	map00010 Glycolysis / Gluconeogenesis; map00030 Pentose phosphate pathway; map00051 Fructose and mannose metabolism; map00710 Carbon fixation in photosynthetic organisms; map01100 Metabolic pathways; map01110 Biosynthesis of secondary metabolites; map01200 Carbon metabolism; map01230 Biosynthesis of amino acids	GO:0001666 response to hypoxia; GO:0005975 carbohydrate metabolic process; GO:0005996 monosaccharide metabolic process; GO:0006006 glucose metabolic process; GO:0006082 organic acid metabolic process; GO:0006090 pyruvate metabolic process; GO:0006091 generation of precursor metabolites and energy; GO:0006094 gluconeogenesis; GO:0006096 glycolytic process; GO:0006139 nucleobase-containing compound…	GO:0005622 intracellular; GO:0005623 cell; GO:0005737 cytoplasm; GO:0009507 chloroplast; GO:0009536 plastid; GO:0043226 organelle; GO:0043227 membrane-bounded organelle; GO:0043229 intracellular organelle; GO:0043231 intracellular membrane-bounded organelle;	GO:0003824 catalytic activity; GO:0004332 fructose-bisphosphate aldolase activity; GO:0016829 lyase activity; GO:0016830 carbon-carbon lyase activity; GO:0016832 aldehyde-lyase activity;	PF00274	Fructose-bisphosphate aldolase class-I	G	KOG1557	Fructose-biphosphate aldolase
Gene.22714_CL2109.Contig2_All	160	1	1.61981e-159	283.15	4.165	chloroplast	K07874	RAB1A; Ras-related protein Rab-1A					PF00071	Ras family	U	KOG0084	GTPase Rab1/YPT1, small G protein superfamily, and related GTP-binding proteins
Gene.22929_CL2140.Contig3_All	483	1	2.95734e-05	114.39	2.4406	cytoplasm	K01897	ACSL, fadD; long-chain acyl-CoA synthetase [EC:6.2.1.3]	map00061 Fatty acid biosynthesis; map00071 Fatty acid degradation; map01100 Metabolic pathways; map01212 Fatty acid metabolism; map04146 Peroxisome	GO:0001676 long-chain fatty acid metabolic process; GO:0006082 organic acid metabolic process; GO:0006629 lipid metabolic process; GO:0006631 fatty acid metabolic process; GO:0008152 metabolic process; GO:0009987 cellular process; GO:0019752 carboxylic acid metabolic process; GO:0032787 monocarboxylic acid metabolic process; GO:0043436 oxoacid metabolic process; GO:0044237 cellular metabolic proc…	GO:0005622 intracellular; GO:0005623 cell; GO:0005737 cytoplasm; GO:0005783 endoplasmic reticulum; GO:0005794 Golgi apparatus; GO:0005886 plasma membrane; GO:0012505 endomembrane system; GO:0016020 membrane; GO:0043226 organelle; GO:0043227 membrane-bounded organelle; GO:0043229 intracellular organelle; GO:0043231 intracellular membrane-bounded organelle; GO:0071944 cell periphery;	GO:0003824 catalytic activity; GO:0004467 long-chain fatty acid-CoA ligase activity; GO:0015645 fatty acid ligase activity; GO:0016405 CoA-ligase activity; GO:0016874 ligase activity; GO:0016877 ligase activity, forming carbon-sulfur bonds; GO:0016878 acid-thiol ligase activity;			I	KOG1256	Long-chain acyl-CoA synthetases (AMP-forming)
Gene.22992_CL2148.Contig1_All	454	1	2.31857e-14	138.26	-0.32819	chloroplast					GO:0005576 extracellular region; GO:0005618 cell wall; GO:0005622 intracellular; GO:0005623 cell; GO:0005737 cytoplasm; GO:0005911 cell-cell junction; GO:0009505 plant-type cell wall; GO:0009506 plasmodesma; GO:0009507 chloroplast; GO:0009536 plastid; GO:0030054 cell junction; GO:0030312 external encapsulating structure; GO:0043226 organelle; GO:0043227 membrane-bounded organelle; GO:0043229 intr…		PF00933; PF01915	Glycosyl hydrolase family 3 N terminal domain; Glycosyl hydrolase family 3 C-terminal domain
Gene.23183_CL2162.Contig12_All	196	1	5.96172e-30	191.98	-1.2299	cytoplasm					GO:0005622 intracellular; GO:0005623 cell; GO:0005737 cytoplasm; GO:0005773 vacuole; GO:0005774 vacuolar membrane; GO:0005794 Golgi apparatus; GO:0005886 plasma membrane; GO:0005911 cell-cell junction; GO:0009506 plasmodesma; GO:0012505 endomembrane system; GO:0016020 membrane; GO:0030054 cell junction; GO:0031090 organelle membrane; GO:0043226 organelle; GO:0043227 membrane-bounded organelle; GO…	GO:0005488 binding; GO:0005515 protein binding; GO:0019899 enzyme binding; GO:0019900 kinase binding; GO:0019901 protein kinase binding; GO:0043424 protein histidine kinase binding;			C	KOG2620	Prohibitins and stomatins of the PID superfamily
Gene.2377_CL153.Contig6_All	982	1	1.10117e-12	136.84	0.32827	chloroplast	K00164	OGDH, sucA; 2-oxoglutarate dehydrogenase E1 component [EC:1.2.4.2]	map00020 Citrate cycle (TCA cycle); map01100 Metabolic pathways; map01110 Biosynthesis of secondary metabolites; map01200 Carbon metabolism	GO:0006082 organic acid metabolic process; GO:0006091 generation of precursor metabolites and energy; GO:0006099 tricarboxylic acid cycle; GO:0006101 citrate metabolic process; GO:0008152 metabolic process; GO:0009060 aerobic respiration; GO:0009987 cellular process; GO:0015980 energy derivation by oxidation of organic compounds; GO:0016999 antibiotic metabolic process; GO:0017144 drug metabolic …	GO:0005622 intracellular; GO:0005623 cell; GO:0005737 cytoplasm; GO:0005739 mitochondrion; GO:0005759 mitochondrial matrix; GO:0005947 mitochondrial alpha-ketoglutarate dehydrogenase complex; GO:0009353 mitochondrial oxoglutarate dehydrogenase complex; GO:0030062 mitochondrial tricarboxylic acid cycle enzyme complex; GO:0031974 membrane-enclosed lumen; GO:0032991 protein-containing complex; GO:00…	GO:0003824 catalytic activity; GO:0004591 oxoglutarate dehydrogenase (succinyl-transferring) activity; GO:0016491 oxidoreductase activity; GO:0016624 oxidoreductase activity, acting on the aldehyde or oxo group of donors, disulfide as acceptor; GO:0016903 oxidoreductase activity, acting on the aldehyde or oxo group of donors;	PF02779	Transketolase, pyrimidine binding domain	C	KOG0450	2-oxoglutarate dehydrogenase, E1 subunit
Gene.23872_CL2235.Contig2_All	112	1	5.03094e-13	130.12	-2.7003	chloroplast									J	KOG3051	RNA binding/translational regulation protein of the SUA5 family
Gene.23959_CL2242.Contig1_All	398	1	2.72108e-27	158.59	-1.0271	chloroplast	K10528	HPL; hydroperoxide lyase [EC:4.1.2.-]	map00592 alpha-Linolenic acid metabolism; map01110 Biosynthesis of secondary metabolites	GO:0006082 organic acid metabolic process; GO:0006629 lipid metabolic process; GO:0006631 fatty acid metabolic process; GO:0006950 response to stress; GO:0008152 metabolic process; GO:0008202 steroid metabolic process; GO:0009611 response to wounding; GO:0009987 cellular process; GO:0016125 sterol metabolic process; GO:0019752 carboxylic acid metabolic process; GO:0032787 monocarboxylic acid meta…	GO:0005622 intracellular; GO:0005623 cell; GO:0005737 cytoplasm; GO:0009507 chloroplast; GO:0009526 plastid envelope; GO:0009536 plastid; GO:0009941 chloroplast envelope; GO:0031967 organelle envelope; GO:0031975 envelope; GO:0043226 organelle; GO:0043227 membrane-bounded organelle; GO:0043229 intracellular organelle; GO:0043231 intracellular membrane-bounded organelle;	GO:0003824 catalytic activity; GO:0004497 monooxygenase activity; GO:0016491 oxidoreductase activity;	PF00067	Cytochrome P450
Gene.24123_CL2271.Contig2_All	44	1	0.000508223	99.276	-1.1792	vacuolar membrane	K09569	FKBP2; FK506-binding protein 2 [EC:5.2.1.8]		GO:0000413 protein peptidyl-prolyl isomerization; GO:0006457 protein folding; GO:0006464 cellular protein modification process; GO:0006807 nitrogen compound metabolic process; GO:0008152 metabolic process; GO:0009987 cellular process; GO:0018193 peptidyl-amino acid modification; GO:0018208 peptidyl-proline modification; GO:0019538 protein metabolic process; GO:0036211 protein modification process…	GO:0005622 intracellular; GO:0005623 cell; GO:0005737 cytoplasm; GO:0005783 endoplasmic reticulum; GO:0012505 endomembrane system; GO:0043226 organelle; GO:0043227 membrane-bounded organelle; GO:0043229 intracellular organelle; GO:0043231 intracellular membrane-bounded organelle;	GO:0003755 peptidyl-prolyl cis-trans isomerase activity; GO:0003824 catalytic activity; GO:0005488 binding; GO:0005527 macrolide binding; GO:0005528 FK506 binding; GO:0008144 drug binding; GO:0016853 isomerase activity; GO:0016859 cis-trans isomerase activity; GO:0097159 organic cyclic compound binding; GO:0140096 catalytic activity, acting on a protein; GO:1901363 heterocyclic compound binding;	PF00254	FKBP-type peptidyl-prolyl cis-trans isomerase	O	KOG0549	FKBP-type peptidyl-prolyl cis-trans isomerase
Gene.79420_Unigene17530_All	118	1	3.47579e-36	208.23	7.2969	cytoplasm	K09569	FKBP2; FK506-binding protein 2 [EC:5.2.1.8]		GO:0000413 protein peptidyl-prolyl isomerization; GO:0006457 protein folding; GO:0006464 cellular protein modification process; GO:0006807 nitrogen compound metabolic process; GO:0008152 metabolic process; GO:0009987 cellular process; GO:0018193 peptidyl-amino acid modification; GO:0018208 peptidyl-proline modification; GO:0019538 protein metabolic process; GO:0036211 protein modification process…	GO:0005622 intracellular; GO:0005623 cell; GO:0005737 cytoplasm; GO:0005783 endoplasmic reticulum; GO:0012505 endomembrane system; GO:0043226 organelle; GO:0043227 membrane-bounded organelle; GO:0043229 intracellular organelle; GO:0043231 intracellular membrane-bounded organelle;	GO:0003755 peptidyl-prolyl cis-trans isomerase activity; GO:0003824 catalytic activity; GO:0005488 binding; GO:0005527 macrolide binding; GO:0005528 FK506 binding; GO:0008144 drug binding; GO:0016853 isomerase activity; GO:0016859 cis-trans isomerase activity; GO:0097159 organic cyclic compound binding; GO:0140096 catalytic activity, acting on a protein; GO:1901363 heterocyclic compound binding;	PF00254	FKBP-type peptidyl-prolyl cis-trans isomerase	O	KOG0549	FKBP-type peptidyl-prolyl cis-trans isomerase
Gene.24306_CL2285.Contig1_All	468	1	5.25606e-29	169.05	-2.0483	chloroplast	K07277	SAM50, TOB55, bamA; outer membrane protein insertion porin family		GO:0006996 organelle organization; GO:0009657 plastid organization; GO:0009658 chloroplast organization; GO:0009987 cellular process; GO:0016043 cellular component organization; GO:0071840 cellular component organization or biogenesis;	GO:0005622 intracellular; GO:0005623 cell; GO:0005737 cytoplasm; GO:0005739 mitochondrion; GO:0009507 chloroplast; GO:0009526 plastid envelope; GO:0009536 plastid; GO:0009941 chloroplast envelope; GO:0016020 membrane; GO:0031967 organelle envelope; GO:0031975 envelope; GO:0043226 organelle; GO:0043227 membrane-bounded organelle; GO:0043229 intracellular organelle; GO:0043231 intracellular membran…
Gene.24321_CL2290.Contig2_All	136	1	1.55307e-30	164.22	1.1409	chloroplast	K00432	gpx, btuE, bsaA; glutathione peroxidase [EC:1.11.1.9]	map00480 Glutathione metabolism; map00590 Arachidonic acid metabolism; map01100 Metabolic pathways		GO:0005622 intracellular; GO:0005623 cell; GO:0005737 cytoplasm; GO:0009507 chloroplast; GO:0009526 plastid envelope; GO:0009532 plastid stroma; GO:0009534 chloroplast thylakoid; GO:0009535 chloroplast thylakoid membrane; GO:0009536 plastid; GO:0009570 chloroplast stroma; GO:0009579 thylakoid; GO:0009941 chloroplast envelope; GO:0016020 membrane; GO:0031967 organelle envelope; GO:0031975 envelope…				O	KOG1651	Glutathione peroxidase
Gene.24321_CL2290.Contig2_All	172	1	7.95679e-12	163.43	0.61729	chloroplast	K00432	gpx, btuE, bsaA; glutathione peroxidase [EC:1.11.1.9]	map00480 Glutathione metabolism; map00590 Arachidonic acid metabolism; map01100 Metabolic pathways		GO:0005622 intracellular; GO:0005623 cell; GO:0005737 cytoplasm; GO:0009507 chloroplast; GO:0009526 plastid envelope; GO:0009532 plastid stroma; GO:0009534 chloroplast thylakoid; GO:0009535 chloroplast thylakoid membrane; GO:0009536 plastid; GO:0009570 chloroplast stroma; GO:0009579 thylakoid; GO:0009941 chloroplast envelope; GO:0016020 membrane; GO:0031967 organelle envelope; GO:0031975 envelope…				O	KOG1651	Glutathione peroxidase
Gene.24513_CL2314.Contig1_All	533	1	2.50001e-14	162.52	-0.75794	chloroplast	K01893	NARS, asnS; asparaginyl-tRNA synthetase [EC:6.1.1.22]	map00970 Aminoacyl-tRNA biosynthesis	GO:0000003 reproduction; GO:0003006 developmental process involved in reproduction; GO:0007275 multicellular organism development; GO:0009790 embryo development; GO:0009791 post-embryonic development; GO:0009793 embryo development ending in seed dormancy; GO:0010035 response to inorganic substance; GO:0010038 response to metal ion; GO:0010154 fruit development; GO:0022414 reproductive process; GO…	GO:0005622 intracellular; GO:0005623 cell; GO:0005737 cytoplasm; GO:0005739 mitochondrion; GO:0005829 cytosol; GO:0009507 chloroplast; GO:0009536 plastid; GO:0043226 organelle; GO:0043227 membrane-bounded organelle; GO:0043229 intracellular organelle; GO:0043231 intracellular membrane-bounded organelle;		PF01336; PF00152; PF00458	OB-fold nucleic acid binding domain; tRNA synthetases class II (D, K and N) ; WHEP-TRS domain	J	KOG0554	Asparaginyl-tRNA synthetase (mitochondrial)
Gene.24513_CL2314.Contig1_All	452	1	0.00298059	94.806	-1.3998	chloroplast	K01893	NARS, asnS; asparaginyl-tRNA synthetase [EC:6.1.1.22]	map00970 Aminoacyl-tRNA biosynthesis	GO:0000003 reproduction; GO:0003006 developmental process involved in reproduction; GO:0007275 multicellular organism development; GO:0009790 embryo development; GO:0009791 post-embryonic development; GO:0009793 embryo development ending in seed dormancy; GO:0010035 response to inorganic substance; GO:0010038 response to metal ion; GO:0010154 fruit development; GO:0022414 reproductive process; GO…	GO:0005622 intracellular; GO:0005623 cell; GO:0005737 cytoplasm; GO:0005739 mitochondrion; GO:0005829 cytosol; GO:0009507 chloroplast; GO:0009536 plastid; GO:0043226 organelle; GO:0043227 membrane-bounded organelle; GO:0043229 intracellular organelle; GO:0043231 intracellular membrane-bounded organelle;		PF01336; PF00152; PF00458	OB-fold nucleic acid binding domain; tRNA synthetases class II (D, K and N) ; WHEP-TRS domain	J	KOG0554	Asparaginyl-tRNA synthetase (mitochondrial)
Gene.66407_Unigene6715_All	238	1	0.000375818	115.86	0.81471	chloroplast,mitochondria	K00857	tdk, TK; thymidine kinase [EC:2.7.1.21]	map00240 Pyrimidine metabolism; map01100 Metabolic pathways	GO:0006139 nucleobase-containing compound metabolic process; GO:0006213 pyrimidine nucleoside metabolic process; GO:0006259 DNA metabolic process; GO:0006725 cellular aromatic compound metabolic process; GO:0006753 nucleoside phosphate metabolic process; GO:0006793 phosphorus metabolic process; GO:0006796 phosphate-containing compound metabolic process; GO:0006807 nitrogen compound metabolic proc…		GO:0003824 catalytic activity; GO:0004797 thymidine kinase activity; GO:0005488 binding; GO:0005515 protein binding; GO:0016301 kinase activity; GO:0016740 transferase activity; GO:0016772 transferase activity, transferring phosphorus-containing groups; GO:0019136 deoxynucleoside kinase activity; GO:0019205 nucleobase-containing compound kinase activity; GO:0019206 nucleoside kinase activity; GO:…			F	KOG3125	Thymidine kinase
Gene.24765_CL2350.Contig1_All	291	1	6.82901e-55	236.42	2.3768	cytoplasm	K15400	HHT1; omega-hydroxypalmitate O-feruloyl transferase [EC:2.3.1.188]	map00073 Cutin, suberine and wax biosynthesis	GO:0000271 polysaccharide biosynthetic process; GO:0005975 carbohydrate metabolic process; GO:0005976 polysaccharide metabolic process; GO:0006725 cellular aromatic compound metabolic process; GO:0008152 metabolic process; GO:0009058 biosynthetic process; GO:0009059 macromolecule biosynthetic process; GO:0009664 plant-type cell wall organization; GO:0009698 phenylpropanoid metabolic process; GO:0…		GO:0003824 catalytic activity; GO:0016740 transferase activity; GO:0016746 transferase activity, transferring acyl groups; GO:0016747 transferase activity, transferring acyl groups other than amino-acyl groups; GO:0050734 hydroxycinnamoyltransferase activity;
Gene.24765_CL2350.Contig1_All	295	1	1.02634e-64	246.85	1.9447	cytoplasm	K15400	HHT1; omega-hydroxypalmitate O-feruloyl transferase [EC:2.3.1.188]	map00073 Cutin, suberine and wax biosynthesis	GO:0000271 polysaccharide biosynthetic process; GO:0005975 carbohydrate metabolic process; GO:0005976 polysaccharide metabolic process; GO:0006725 cellular aromatic compound metabolic process; GO:0008152 metabolic process; GO:0009058 biosynthetic process; GO:0009059 macromolecule biosynthetic process; GO:0009664 plant-type cell wall organization; GO:0009698 phenylpropanoid metabolic process; GO:0…		GO:0003824 catalytic activity; GO:0016740 transferase activity; GO:0016746 transferase activity, transferring acyl groups; GO:0016747 transferase activity, transferring acyl groups other than amino-acyl groups; GO:0050734 hydroxycinnamoyltransferase activity;
Gene.24931_CL2373.Contig6_All	124	1	2.07631e-12	171.34	-0.17661	nucleus
Gene.25075_CL2397.Contig1_All	89	1	0.000119502	124.06	0.13488	chloroplast	K09498	CCT6; T-complex protein 1 subunit zeta		GO:0006457 protein folding; GO:0006458 'de novo' protein folding; GO:0009987 cellular process; GO:0010035 response to inorganic substance; GO:0010038 response to metal ion; GO:0010043 response to zinc ion; GO:0042221 response to chemical; GO:0046686 response to cadmium ion; GO:0050896 response to stimulus; GO:0061077 chaperone-mediated protein folding;	GO:0005622 intracellular; GO:0005623 cell; GO:0005737 cytoplasm; GO:0005829 cytosol; GO:0005832 chaperonin-containing T-complex; GO:0016020 membrane; GO:0032991 protein-containing complex; GO:0101031 chaperone complex;	GO:0005488 binding; GO:0005515 protein binding; GO:0044183 protein folding chaperone; GO:0051082 unfolded protein binding;			O	KOG0359	Chaperonin complex component, TCP-1 zeta subunit (CCT6)
Gene.25371_CL2429.Contig2_All	161	1	1.46157e-08	141.88	5.8077	chloroplast	K12741	HNRNPA1_3; heterogeneous nuclear ribonucleoprotein A1/A3	map03040 Spliceosome	GO:0002237 response to molecule of bacterial origin; GO:0006139 nucleobase-containing compound metabolic process; GO:0006378 mRNA polyadenylation; GO:0006379 mRNA cleavage; GO:0006396 RNA processing; GO:0006397 mRNA processing; GO:0006725 cellular aromatic compound metabolic process; GO:0006807 nitrogen compound metabolic process; GO:0006950 response to stress; GO:0006952 defense response; GO:000…	GO:0005622 intracellular; GO:0005623 cell; GO:0005634 nucleus; GO:0005654 nucleoplasm; GO:0005730 nucleolus; GO:0005737 cytoplasm; GO:0005849 mRNA cleavage factor complex; GO:0031974 membrane-enclosed lumen; GO:0031981 nuclear lumen; GO:0032991 protein-containing complex; GO:0043226 organelle; GO:0043227 membrane-bounded organelle; GO:0043228 non-membrane-bounded organelle; GO:0043229 intracellul…	GO:0003676 nucleic acid binding; GO:0003723 RNA binding; GO:0003729 mRNA binding; GO:0003730 mRNA 3'-UTR binding; GO:0005488 binding; GO:0005515 protein binding; GO:0017091 AU-rich element binding; GO:0019899 enzyme binding; GO:0019900 kinase binding; GO:0019901 protein kinase binding; GO:0097159 organic cyclic compound binding; GO:1901363 heterocyclic compound binding;	PF00076	RNA recognition motif. (a.k.a. RRM, RBD, or RNP domain)	A	KOG0118	FOG: RRM domain
Gene.25386_CL2430.Contig10_All	152	1	0.00161528	87.251	-5.4684	cytoplasm	K23050	PCBER1; phenylcoumaran benzylic ether reductase [EC:1.3.1.-]		GO:0006950 response to stress; GO:0006979 response to oxidative stress; GO:0010035 response to inorganic substance; GO:0010038 response to metal ion; GO:0042221 response to chemical; GO:0046686 response to cadmium ion; GO:0050896 response to stimulus;	GO:0005623 cell; GO:0005886 plasma membrane; GO:0016020 membrane; GO:0071944 cell periphery;
Gene.25417_CL2433.Contig5_All	191	1	4.6635e-100	245.85	4.1456	cytoplasm	K13066	E2.1.1.68, COMT; caffeic acid 3-O-methyltransferase [EC:2.1.1.68]	map00940 Phenylpropanoid biosynthesis; map01100 Metabolic pathways; map01110 Biosynthesis of secondary metabolites				PF08100; PF00891	Dimerisation domain; O-methyltransferase	GM	KOG3178	Hydroxyindole-O-methyltransferase and related SAM-dependent methyltransferases
Gene.25414_CL2433.Contig4_All	295	1	7.57393e-39	133.93	3.7865	cytoplasm	K13066	E2.1.1.68, COMT; caffeic acid 3-O-methyltransferase [EC:2.1.1.68]	map00940 Phenylpropanoid biosynthesis; map01100 Metabolic pathways; map01110 Biosynthesis of secondary metabolites				PF08100; PF00891	Dimerisation domain; O-methyltransferase	GM	KOG3178	Hydroxyindole-O-methyltransferase and related SAM-dependent methyltransferases
Gene.25417_CL2433.Contig5_All	294	1	3.51254e-48	162.16	4.4348	cytoplasm	K13066	E2.1.1.68, COMT; caffeic acid 3-O-methyltransferase [EC:2.1.1.68]	map00940 Phenylpropanoid biosynthesis; map01100 Metabolic pathways; map01110 Biosynthesis of secondary metabolites				PF08100; PF00891	Dimerisation domain; O-methyltransferase	GM	KOG3178	Hydroxyindole-O-methyltransferase and related SAM-dependent methyltransferases
Gene.25490_CL2448.Contig5_All	15	1	2.95515e-21	78.925	2.2341	chloroplast				GO:0000271 polysaccharide biosynthetic process; GO:0000278 mitotic cell cycle; GO:0000281 mitotic cytokinesis; GO:0000910 cytokinesis; GO:0005975 carbohydrate metabolic process; GO:0005976 polysaccharide metabolic process; GO:0006073 cellular glucan metabolic process; GO:0007049 cell cycle; GO:0008152 metabolic process; GO:0009058 biosynthetic process; GO:0009059 macromolecule biosynthetic proces…	GO:0005622 intracellular; GO:0005623 cell; GO:0005737 cytoplasm; GO:0005794 Golgi apparatus; GO:0005886 plasma membrane; GO:0012505 endomembrane system; GO:0016020 membrane; GO:0043226 organelle; GO:0043227 membrane-bounded organelle; GO:0043229 intracellular organelle; GO:0043231 intracellular membrane-bounded organelle; GO:0071944 cell periphery;	GO:0003824 catalytic activity; GO:0016740 transferase activity; GO:0016757 transferase activity, transferring glycosyl groups; GO:0016758 transferase activity, transferring hexosyl groups; GO:0016759 cellulose synthase activity; GO:0046527 glucosyltransferase activity;
Gene.25563_CL2459.Contig1_All	128	1	6.88448e-06	146.27	0.79148	mitochondria	K01412	PMPCA, MAS2; mitochondrial-processing peptidase subunit alpha [EC:3.4.24.64]		GO:0006508 proteolysis; GO:0006605 protein targeting; GO:0006626 protein targeting to mitochondrion; GO:0006627 protein processing involved in protein targeting to mitochondrion; GO:0006807 nitrogen compound metabolic process; GO:0006810 transport; GO:0006839 mitochondrial transport; GO:0006886 intracellular protein transport; GO:0006950 response to stress; GO:0006970 response to osmotic stress; …	GO:0005622 intracellular; GO:0005623 cell; GO:0005737 cytoplasm; GO:0005739 mitochondrion; GO:0005740 mitochondrial envelope; GO:0005741 mitochondrial outer membrane; GO:0005743 mitochondrial inner membrane; GO:0005746 mitochondrial respirasome; GO:0005750 mitochondrial respiratory chain complex III; GO:0005758 mitochondrial intermembrane space; GO:0005759 mitochondrial matrix; GO:0005773 vacuole…	GO:0000166 nucleotide binding; GO:0003824 catalytic activity; GO:0004175 endopeptidase activity; GO:0004222 metalloendopeptidase activity; GO:0005488 binding; GO:0005524 ATP binding; GO:0008144 drug binding; GO:0008233 peptidase activity; GO:0008237 metallopeptidase activity; GO:0008270 zinc ion binding; GO:0016787 hydrolase activity; GO:0017076 purine nucleotide binding; GO:0030554 adenyl nucleo…	PF05193	Peptidase M16 inactive domain	O	KOG2067	Mitochondrial processing peptidase, alpha subunit
Gene.25655_CL2473.Contig1_All	295	1	3.01918e-18	201.21	-3.4697	cytoplasm							PF03765; PF00650	CRAL/TRIO, N-terminal domain; CRAL/TRIO domain	I	KOG1471	Phosphatidylinositol transfer protein SEC14 and related proteins
Gene.25765_CL2485.Contig3_All	171	1	0.00095375	115.86	-1.9576	chloroplast	K18674	GALK2; N-acetylgalactosamine kinase [EC:2.7.1.157]		GO:0005975 carbohydrate metabolic process; GO:0005996 monosaccharide metabolic process; GO:0006012 galactose metabolic process; GO:0006793 phosphorus metabolic process; GO:0006796 phosphate-containing compound metabolic process; GO:0008152 metabolic process; GO:0009987 cellular process; GO:0016310 phosphorylation; GO:0019318 hexose metabolic process; GO:0044237 cellular metabolic process; GO:0044…	GO:0005622 intracellular; GO:0005623 cell; GO:0005737 cytoplasm; GO:0005829 cytosol;	GO:0003824 catalytic activity; GO:0004335 galactokinase activity; GO:0016301 kinase activity; GO:0016740 transferase activity; GO:0016772 transferase activity, transferring phosphorus-containing groups; GO:0016773 phosphotransferase activity, alcohol group as acceptor; GO:0019200 carbohydrate kinase activity;	PF10509	Galactokinase galactose-binding signature	G	KOG0631	Galactokinase
Gene.25765_CL2485.Contig3_All	154	1	3.03821e-05	123.42	3.8402	chloroplast	K18674	GALK2; N-acetylgalactosamine kinase [EC:2.7.1.157]		GO:0005975 carbohydrate metabolic process; GO:0005996 monosaccharide metabolic process; GO:0006012 galactose metabolic process; GO:0006793 phosphorus metabolic process; GO:0006796 phosphate-containing compound metabolic process; GO:0008152 metabolic process; GO:0009987 cellular process; GO:0016310 phosphorylation; GO:0019318 hexose metabolic process; GO:0044237 cellular metabolic process; GO:0044…	GO:0005622 intracellular; GO:0005623 cell; GO:0005737 cytoplasm; GO:0005829 cytosol;	GO:0003824 catalytic activity; GO:0004335 galactokinase activity; GO:0016301 kinase activity; GO:0016740 transferase activity; GO:0016772 transferase activity, transferring phosphorus-containing groups; GO:0016773 phosphotransferase activity, alcohol group as acceptor; GO:0019200 carbohydrate kinase activity;	PF10509	Galactokinase galactose-binding signature	G	KOG0631	Galactokinase
Gene.26068_CL2530.Contig6_All	457	1	1.25314e-87	148.57	-0.87246	cytoplasm							PF00581	Rhodanese-like domain
Gene.26074_CL2531.Contig2_All	84	1	2.20188e-05	154.66	1.0201	Golgi apparatus				GO:0006605 protein targeting; GO:0006623 protein targeting to vacuole; GO:0006810 transport; GO:0006886 intracellular protein transport; GO:0007034 vacuolar transport; GO:0008104 protein localization; GO:0015031 protein transport; GO:0015833 peptide transport; GO:0033036 macromolecule localization; GO:0033365 protein localization to organelle; GO:0034613 cellular protein localization; GO:0042886 …	GO:0005622 intracellular; GO:0005623 cell; GO:0005737 cytoplasm; GO:0005768 endosome; GO:0005773 vacuole; GO:0005794 Golgi apparatus; GO:0005802 trans-Golgi network; GO:0012505 endomembrane system; GO:0016020 membrane; GO:0031410 cytoplasmic vesicle; GO:0031982 vesicle; GO:0031984 organelle subcompartment; GO:0043226 organelle; GO:0043227 membrane-bounded organelle; GO:0043229 intracellular organ…		PF12662	Complement Clr-like EGF-like
Gene.26078_CL2535.Contig1_All	28	1	6.5027e-100	256.71	3.329	cytoplasm	K00434	E1.11.1.11; L-ascorbate peroxidase [EC:1.11.1.11]	map00053 Ascorbate and aldarate metabolism; map00480 Glutathione metabolism; map01100 Metabolic pathways	GO:0000302 response to reactive oxygen species; GO:0006950 response to stress; GO:0006979 response to oxidative stress; GO:0008152 metabolic process; GO:0009056 catabolic process; GO:0009636 response to toxic substance; GO:0009719 response to endogenous stimulus; GO:0009725 response to hormone; GO:0009735 response to cytokinin; GO:0009987 cellular process; GO:0010033 response to organic substance…	GO:0005622 intracellular; GO:0005623 cell; GO:0005737 cytoplasm; GO:0005739 mitochondrion; GO:0005773 vacuole; GO:0005774 vacuolar membrane; GO:0005777 peroxisome; GO:0005778 peroxisomal membrane; GO:0005911 cell-cell junction; GO:0009506 plasmodesma; GO:0009507 chloroplast; GO:0009526 plastid envelope; GO:0009536 plastid; GO:0009941 chloroplast envelope; GO:0016020 membrane; GO:0030054 cell junc…	GO:0003824 catalytic activity; GO:0004130 cytochrome-c peroxidase activity; GO:0004601 peroxidase activity; GO:0016209 antioxidant activity; GO:0016491 oxidoreductase activity; GO:0016684 oxidoreductase activity, acting on peroxide as acceptor; GO:0016688 L-ascorbate peroxidase activity;	PF00141	Peroxidase
Gene.26244_CL2565.Contig5_All	371	1	4.0572e-06	106.58	1.5289	chloroplast	K00627	DLAT, aceF, pdhC; pyruvate dehydrogenase E2 component (dihydrolipoamide acetyltransferase) [EC:2.3.1.12]	map00010 Glycolysis / Gluconeogenesis; map00020 Citrate cycle (TCA cycle); map00620 Pyruvate metabolism; map01100 Metabolic pathways; map01110 Biosynthesis of secondary metabolites; map01200 Carbon metabolism		GO:0005622 intracellular; GO:0005623 cell; GO:0005737 cytoplasm; GO:0032991 protein-containing complex; GO:0045254 pyruvate dehydrogenase complex; GO:1902494 catalytic complex; GO:1990204 oxidoreductase complex;		PF00364; PF00198	Biotin-requiring enzyme; 2-oxoacid dehydrogenases acyltransferase (catalytic domain)	C	KOG0557	Dihydrolipoamide acetyltransferase
Gene.26248_CL2566.Contig2_All	621	1	0.00148995	138.26	2.4096	nucleus				GO:0006355 regulation of transcription, DNA-templated; GO:0006357 regulation of transcription by RNA polymerase II; GO:0007275 multicellular organism development; GO:0009791 post-embryonic development; GO:0009889 regulation of biosynthetic process; GO:0010468 regulation of gene expression; GO:0010556 regulation of macromolecule biosynthetic process; GO:0019219 regulation of nucleobase-containing …	GO:0005622 intracellular; GO:0005623 cell; GO:0005634 nucleus; GO:0005737 cytoplasm; GO:0005829 cytosol; GO:0043226 organelle; GO:0043227 membrane-bounded organelle; GO:0043229 intracellular organelle; GO:0043231 intracellular membrane-bounded organelle;	GO:0000976 transcription regulatory region sequence-specific DNA binding; GO:0000977 RNA polymerase II transcription regulatory region sequence-specific DNA binding; GO:0001067 regulatory region nucleic acid binding; GO:0003676 nucleic acid binding; GO:0003677 DNA binding; GO:0003690 double-stranded DNA binding; GO:0003700 DNA-binding transcription factor activity; GO:0005488 binding; GO:0043565 …	PF02892; PF05699	BED zinc finger; hAT family dimerisation domain	L	KOG1121	Tam3-transposase (Ac family)
Gene.26360_CL2572.Contig1_All	300	1	9.03383e-07	105.08	-2.5167	chloroplast	K00627	DLAT, aceF, pdhC; pyruvate dehydrogenase E2 component (dihydrolipoamide acetyltransferase) [EC:2.3.1.12]	map00010 Glycolysis / Gluconeogenesis; map00020 Citrate cycle (TCA cycle); map00620 Pyruvate metabolism; map01100 Metabolic pathways; map01110 Biosynthesis of secondary metabolites; map01200 Carbon metabolism		GO:0005622 intracellular; GO:0005623 cell; GO:0005737 cytoplasm; GO:0005829 cytosol; GO:0005840 ribosome; GO:0005886 plasma membrane; GO:0009507 chloroplast; GO:0009526 plastid envelope; GO:0009536 plastid; GO:0009941 chloroplast envelope; GO:0016020 membrane; GO:0022626 cytosolic ribosome; GO:0031967 organelle envelope; GO:0031975 envelope; GO:0032991 protein-containing complex; GO:0043226 organ…	GO:0005488 binding; GO:0005515 protein binding; GO:0019904 protein domain specific binding;	PF00364; PF00198	Biotin-requiring enzyme; 2-oxoacid dehydrogenases acyltransferase (catalytic domain)	C	KOG0557	Dihydrolipoamide acetyltransferase
Gene.76373_Unigene14998_All	66	1	1.14532e-55	221.56	3.9774	cytoplasm							PF00407	Pathogenesis-related protein Bet v I family
Gene.26675_CL2595.Contig2_All	439	1	2.55796e-33	187.85	6.7759	cytoplasm	K03251	EIF3D; translation initiation factor 3 subunit D	map03013 RNA transport	GO:0006412 translation; GO:0006413 translational initiation; GO:0006464 cellular protein modification process; GO:0006470 protein dephosphorylation; GO:0006518 peptide metabolic process; GO:0006793 phosphorus metabolic process; GO:0006796 phosphate-containing compound metabolic process; GO:0006807 nitrogen compound metabolic process; GO:0006810 transport; GO:0006913 nucleocytoplasmic transport; G…	GO:0005622 intracellular; GO:0005623 cell; GO:0005634 nucleus; GO:0005635 nuclear envelope; GO:0005654 nucleoplasm; GO:0005737 cytoplasm; GO:0005783 endoplasmic reticulum; GO:0005789 endoplasmic reticulum membrane; GO:0005829 cytosol; GO:0005852 eukaryotic translation initiation factor 3 complex; GO:0005911 cell-cell junction; GO:0009506 plasmodesma; GO:0012505 endomembrane system; GO:0016020 mem…	GO:0003676 nucleic acid binding; GO:0003723 RNA binding; GO:0003743 translation initiation factor activity; GO:0003824 catalytic activity; GO:0004721 phosphoprotein phosphatase activity; GO:0004722 protein serine/threonine phosphatase activity; GO:0005488 binding; GO:0008135 translation factor activity, RNA binding; GO:0016787 hydrolase activity; GO:0016788 hydrolase activity, acting on ester bon…			J	KOG2479	Translation initiation factor 3, subunit d (eIF-3d)
Gene.26675_CL2595.Contig2_All	518	1	2.48594e-25	162.8	-0.7767	cytoplasm	K03251	EIF3D; translation initiation factor 3 subunit D	map03013 RNA transport	GO:0006412 translation; GO:0006413 translational initiation; GO:0006464 cellular protein modification process; GO:0006470 protein dephosphorylation; GO:0006518 peptide metabolic process; GO:0006793 phosphorus metabolic process; GO:0006796 phosphate-containing compound metabolic process; GO:0006807 nitrogen compound metabolic process; GO:0006810 transport; GO:0006913 nucleocytoplasmic transport; G…	GO:0005622 intracellular; GO:0005623 cell; GO:0005634 nucleus; GO:0005635 nuclear envelope; GO:0005654 nucleoplasm; GO:0005737 cytoplasm; GO:0005783 endoplasmic reticulum; GO:0005789 endoplasmic reticulum membrane; GO:0005829 cytosol; GO:0005852 eukaryotic translation initiation factor 3 complex; GO:0005911 cell-cell junction; GO:0009506 plasmodesma; GO:0012505 endomembrane system; GO:0016020 mem…	GO:0003676 nucleic acid binding; GO:0003723 RNA binding; GO:0003743 translation initiation factor activity; GO:0003824 catalytic activity; GO:0004721 phosphoprotein phosphatase activity; GO:0004722 protein serine/threonine phosphatase activity; GO:0005488 binding; GO:0008135 translation factor activity, RNA binding; GO:0016787 hydrolase activity; GO:0016788 hydrolase activity, acting on ester bon…			J	KOG2479	Translation initiation factor 3, subunit d (eIF-3d)
Gene.26688_CL2597.Contig5_All	216	1	1.32479e-32	203.8	5.5571	nucleus	K15296	NAPA, SNAPA, SEC17; alpha-soluble NSF attachment protein		GO:0006810 transport; GO:0006886 intracellular protein transport; GO:0008104 protein localization; GO:0009987 cellular process; GO:0015031 protein transport; GO:0015833 peptide transport; GO:0016043 cellular component organization; GO:0016192 vesicle-mediated transport; GO:0022411 cellular component disassembly; GO:0032984 protein-containing complex disassembly; GO:0033036 macromolecule localizat…	GO:0005622 intracellular; GO:0005623 cell; GO:0005737 cytoplasm; GO:0005773 vacuole; GO:0005774 vacuolar membrane; GO:0005886 plasma membrane; GO:0005911 cell-cell junction; GO:0009506 plasmodesma; GO:0016020 membrane; GO:0030054 cell junction; GO:0031090 organelle membrane; GO:0031201 SNARE complex; GO:0032991 protein-containing complex; GO:0043226 organelle; GO:0043227 membrane-bounded organell…	GO:0000149 SNARE binding; GO:0005483 soluble NSF attachment protein activity; GO:0005488 binding; GO:0005515 protein binding; GO:0019905 syntaxin binding;			U	KOG1586	Protein required for fusion of vesicles in vesicular transport, alpha-SNAP
Gene.26732_CL2605.Contig2_All	45	1	7.21622e-63	207.6	7.6328	cytoplasm	K00949	thiN, TPK1, THI80; thiamine pyrophosphokinase [EC:2.7.6.2]	map00730 Thiamine metabolism; map01100 Metabolic pathways	GO:0006725 cellular aromatic compound metabolic process; GO:0006732 coenzyme metabolic process; GO:0006766 vitamin metabolic process; GO:0006767 water-soluble vitamin metabolic process; GO:0006772 thiamine metabolic process; GO:0006790 sulfur compound metabolic process; GO:0006793 phosphorus metabolic process; GO:0006796 phosphate-containing compound metabolic process; GO:0006807 nitrogen compoun…	GO:0005622 intracellular; GO:0005623 cell; GO:0005737 cytoplasm; GO:0005829 cytosol;	GO:0003824 catalytic activity; GO:0004788 thiamine diphosphokinase activity; GO:0016740 transferase activity; GO:0016772 transferase activity, transferring phosphorus-containing groups; GO:0016778 diphosphotransferase activity;	PF04263; PF04265	Thiamin pyrophosphokinase, catalytic domain; Thiamin pyrophosphokinase, vitamin B1 binding domain	H	KOG3153	Thiamine pyrophosphokinase
Gene.26782_CL2619.Contig2_All	64	1	6.76728e-39	212.93	1.651	extracellular
Gene.26794_CL2620.Contig8_All	31	1	3.84626e-47	216.26	2.212	cytoplasm	K05349	bglX; beta-glucosidase [EC:3.2.1.21]	map00460 Cyanoamino acid metabolism; map00500 Starch and sucrose metabolism; map00940 Phenylpropanoid biosynthesis; map01100 Metabolic pathways; map01110 Biosynthesis of secondary metabolites	GO:0000272 polysaccharide catabolic process; GO:0005975 carbohydrate metabolic process; GO:0005976 polysaccharide metabolic process; GO:0008152 metabolic process; GO:0009056 catabolic process; GO:0009057 macromolecule catabolic process; GO:0009251 glucan catabolic process; GO:0016052 carbohydrate catabolic process; GO:0043170 macromolecule metabolic process; GO:0044042 glucan metabolic process; G…	GO:0000323 lytic vacuole; GO:0005622 intracellular; GO:0005623 cell; GO:0005737 cytoplasm; GO:0005764 lysosome; GO:0005773 vacuole; GO:0005886 plasma membrane; GO:0016020 membrane; GO:0043226 organelle; GO:0043227 membrane-bounded organelle; GO:0043229 intracellular organelle; GO:0043231 intracellular membrane-bounded organelle; GO:0071944 cell periphery;	GO:0003824 catalytic activity; GO:0004553 hydrolase activity, hydrolyzing O-glycosyl compounds; GO:0008422 beta-glucosidase activity; GO:0015926 glucosidase activity; GO:0016787 hydrolase activity; GO:0016798 hydrolase activity, acting on glycosyl bonds;	PF00933; PF01915	Glycosyl hydrolase family 3 N terminal domain; Glycosyl hydrolase family 3 C-terminal domain
Gene.26826_CL2621.Contig6_All	163	1	1.53755e-05	129.28	-1.503	vacuolar membrane					GO:0005618 cell wall; GO:0005622 intracellular; GO:0005623 cell; GO:0005737 cytoplasm; GO:0005773 vacuole; GO:0005774 vacuolar membrane; GO:0009505 plant-type cell wall; GO:0016020 membrane; GO:0030312 external encapsulating structure; GO:0031090 organelle membrane; GO:0043226 organelle; GO:0043227 membrane-bounded organelle; GO:0043229 intracellular organelle; GO:0043231 intracellular membrane-b…	GO:0003824 catalytic activity; GO:0004553 hydrolase activity, hydrolyzing O-glycosyl compounds; GO:0004565 beta-galactosidase activity; GO:0015925 galactosidase activity; GO:0016787 hydrolase activity; GO:0016798 hydrolase activity, acting on glycosyl bonds;	PF01301; PF02140	Glycosyl hydrolases family 35; Galactose binding lectin domain	G	KOG0496	Beta-galactosidase
Gene.27004_CL2647.Contig3_All	377	1	1.23913e-104	264.57	4.008	chloroplast	K00130	betB, gbsA; betaine-aldehyde dehydrogenase [EC:1.2.1.8]	map00260 Glycine, serine and threonine metabolism; map01100 Metabolic pathways	GO:0001101 response to acid chemical; GO:0006950 response to stress; GO:0006970 response to osmotic stress; GO:0008152 metabolic process; GO:0009414 response to water deprivation; GO:0009415 response to water; GO:0009628 response to abiotic stimulus; GO:0009651 response to salt stress; GO:0009719 response to endogenous stimulus; GO:0009725 response to hormone; GO:0009737 response to abscisic acid…	GO:0005618 cell wall; GO:0005622 intracellular; GO:0005623 cell; GO:0005737 cytoplasm; GO:0005777 peroxisome; GO:0005829 cytosol; GO:0009507 chloroplast; GO:0009516 leucoplast; GO:0009536 plastid; GO:0030312 external encapsulating structure; GO:0042579 microbody; GO:0043226 organelle; GO:0043227 membrane-bounded organelle; GO:0043229 intracellular organelle; GO:0043231 intracellular membrane-boun…	GO:0003824 catalytic activity; GO:0004029 aldehyde dehydrogenase (NAD+) activity; GO:0008802 betaine-aldehyde dehydrogenase activity; GO:0016491 oxidoreductase activity; GO:0016620 oxidoreductase activity, acting on the aldehyde or oxo group of donors, NAD or NADP as acceptor; GO:0016903 oxidoreductase activity, acting on the aldehyde or oxo group of donors;			C	KOG2450	Aldehyde dehydrogenase
Gene.27004_CL2647.Contig3_All	394	1	8.24505e-10	121.69	1.8193	chloroplast	K00130	betB, gbsA; betaine-aldehyde dehydrogenase [EC:1.2.1.8]	map00260 Glycine, serine and threonine metabolism; map01100 Metabolic pathways	GO:0001101 response to acid chemical; GO:0006950 response to stress; GO:0006970 response to osmotic stress; GO:0008152 metabolic process; GO:0009414 response to water deprivation; GO:0009415 response to water; GO:0009628 response to abiotic stimulus; GO:0009651 response to salt stress; GO:0009719 response to endogenous stimulus; GO:0009725 response to hormone; GO:0009737 response to abscisic acid…	GO:0005618 cell wall; GO:0005622 intracellular; GO:0005623 cell; GO:0005737 cytoplasm; GO:0005777 peroxisome; GO:0005829 cytosol; GO:0009507 chloroplast; GO:0009516 leucoplast; GO:0009536 plastid; GO:0030312 external encapsulating structure; GO:0042579 microbody; GO:0043226 organelle; GO:0043227 membrane-bounded organelle; GO:0043229 intracellular organelle; GO:0043231 intracellular membrane-boun…	GO:0003824 catalytic activity; GO:0004029 aldehyde dehydrogenase (NAD+) activity; GO:0008802 betaine-aldehyde dehydrogenase activity; GO:0016491 oxidoreductase activity; GO:0016620 oxidoreductase activity, acting on the aldehyde or oxo group of donors, NAD or NADP as acceptor; GO:0016903 oxidoreductase activity, acting on the aldehyde or oxo group of donors;			C	KOG2450	Aldehyde dehydrogenase
Gene.27004_CL2647.Contig3_All	88	1	8.31731e-21	180.81	1.4949	chloroplast	K00130	betB, gbsA; betaine-aldehyde dehydrogenase [EC:1.2.1.8]	map00260 Glycine, serine and threonine metabolism; map01100 Metabolic pathways	GO:0001101 response to acid chemical; GO:0006950 response to stress; GO:0006970 response to osmotic stress; GO:0008152 metabolic process; GO:0009414 response to water deprivation; GO:0009415 response to water; GO:0009628 response to abiotic stimulus; GO:0009651 response to salt stress; GO:0009719 response to endogenous stimulus; GO:0009725 response to hormone; GO:0009737 response to abscisic acid…	GO:0005618 cell wall; GO:0005622 intracellular; GO:0005623 cell; GO:0005737 cytoplasm; GO:0005777 peroxisome; GO:0005829 cytosol; GO:0009507 chloroplast; GO:0009516 leucoplast; GO:0009536 plastid; GO:0030312 external encapsulating structure; GO:0042579 microbody; GO:0043226 organelle; GO:0043227 membrane-bounded organelle; GO:0043229 intracellular organelle; GO:0043231 intracellular membrane-boun…	GO:0003824 catalytic activity; GO:0004029 aldehyde dehydrogenase (NAD+) activity; GO:0008802 betaine-aldehyde dehydrogenase activity; GO:0016491 oxidoreductase activity; GO:0016620 oxidoreductase activity, acting on the aldehyde or oxo group of donors, NAD or NADP as acceptor; GO:0016903 oxidoreductase activity, acting on the aldehyde or oxo group of donors;			C	KOG2450	Aldehyde dehydrogenase
Gene.27182_CL2676.Contig3_All	320	1	7.8363e-05	155.57	0.67976	cytoplasm	K01784	galE, GALE; UDP-glucose 4-epimerase [EC:5.1.3.2]	map00052 Galactose metabolism; map00520 Amino sugar and nucleotide sugar metabolism; map01100 Metabolic pathways	GO:0000271 polysaccharide biosynthetic process; GO:0005975 carbohydrate metabolic process; GO:0005976 polysaccharide metabolic process; GO:0006073 cellular glucan metabolic process; GO:0007275 multicellular organism development; GO:0008152 metabolic process; GO:0009058 biosynthetic process; GO:0009059 macromolecule biosynthetic process; GO:0009250 glucan biosynthetic process; GO:0009653 anatomica…	GO:0005622 intracellular; GO:0005623 cell; GO:0005737 cytoplasm; GO:0005794 Golgi apparatus; GO:0005795 Golgi stack; GO:0005829 cytosol; GO:0012505 endomembrane system; GO:0031984 organelle subcompartment; GO:0043226 organelle; GO:0043227 membrane-bounded organelle; GO:0043229 intracellular organelle; GO:0043231 intracellular membrane-bounded organelle; GO:0098791 Golgi apparatus subcompartment;	GO:0003824 catalytic activity; GO:0003978 UDP-glucose 4-epimerase activity; GO:0016853 isomerase activity; GO:0016854 racemase and epimerase activity; GO:0016857 racemase and epimerase activity, acting on carbohydrates and derivatives;			M	KOG1371	UDP-glucose 4-epimerase/UDP-sulfoquinovose synthase
Gene.27343_CL2706.Contig2_All	195	0.943034	7.50931e-13	96.26	9.1783	nucleus				GO:0006950 response to stress; GO:0006952 defense response; GO:0009605 response to external stimulus; GO:0009607 response to biotic stimulus; GO:0009617 response to bacterium; GO:0009987 cellular process; GO:0010118 stomatal movement; GO:0042742 defense response to bacterium; GO:0043207 response to external biotic stimulus; GO:0050896 response to stimulus; GO:0051704 multi-organism process; GO:00…	GO:0005622 intracellular; GO:0005623 cell; GO:0005634 nucleus; GO:0005737 cytoplasm; GO:0043226 organelle; GO:0043227 membrane-bounded organelle; GO:0043229 intracellular organelle; GO:0043231 intracellular membrane-bounded organelle;	GO:0005488 binding; GO:0030246 carbohydrate binding;
Gene.27343_CL2706.Contig2_All	199	0.998009	5.01678e-19	125.52	1.2848	nucleus				GO:0006950 response to stress; GO:0006952 defense response; GO:0009605 response to external stimulus; GO:0009607 response to biotic stimulus; GO:0009617 response to bacterium; GO:0009987 cellular process; GO:0010118 stomatal movement; GO:0042742 defense response to bacterium; GO:0043207 response to external biotic stimulus; GO:0050896 response to stimulus; GO:0051704 multi-organism process; GO:00…	GO:0005622 intracellular; GO:0005623 cell; GO:0005634 nucleus; GO:0005737 cytoplasm; GO:0043226 organelle; GO:0043227 membrane-bounded organelle; GO:0043229 intracellular organelle; GO:0043231 intracellular membrane-bounded organelle;	GO:0005488 binding; GO:0030246 carbohydrate binding;
Gene.27432_CL2725.Contig3_All	140	1	6.67295e-162	272.05	4.7182	chloroplast	K12502	VTE3, APG1; MPBQ/MSBQ methyltransferase [EC:2.1.1.295]	map00130 Ubiquinone and other terpenoid-quinone biosynthesis; map01100 Metabolic pathways; map01110 Biosynthesis of secondary metabolites	GO:0006732 coenzyme metabolic process; GO:0006766 vitamin metabolic process; GO:0006775 fat-soluble vitamin metabolic process; GO:0008152 metabolic process; GO:0009058 biosynthetic process; GO:0009108 coenzyme biosynthetic process; GO:0009110 vitamin biosynthetic process; GO:0009987 cellular process; GO:0010189 vitamin E biosynthetic process; GO:0010236 plastoquinone biosynthetic process; GO:0018…	GO:0005622 intracellular; GO:0005623 cell; GO:0005737 cytoplasm; GO:0009507 chloroplast; GO:0009526 plastid envelope; GO:0009528 plastid inner membrane; GO:0009536 plastid; GO:0009706 chloroplast inner membrane; GO:0009941 chloroplast envelope; GO:0016020 membrane; GO:0019866 organelle inner membrane; GO:0031090 organelle membrane; GO:0031967 organelle envelope; GO:0031969 chloroplast membrane; G…	GO:0003824 catalytic activity; GO:0008168 methyltransferase activity; GO:0008757 S-adenosylmethionine-dependent methyltransferase activity; GO:0016740 transferase activity; GO:0016741 transferase activity, transferring one-carbon groups; GO:0051741 2-methyl-6-phytyl-1,4-benzoquinone methyltransferase activity;	PF08241	Methyltransferase domain	H	KOG1540	Ubiquinone biosynthesis methyltransferase COQ5
Gene.27482_CL2732.Contig2_All	169	1	0.00013682	101.45	1.0928	chloroplast	K00847	E2.7.1.4, scrK; fructokinase [EC:2.7.1.4]	map00051 Fructose and mannose metabolism; map00500 Starch and sucrose metabolism; map00520 Amino sugar and nucleotide sugar metabolism; map01100 Metabolic pathways	GO:0005975 carbohydrate metabolic process; GO:0005996 monosaccharide metabolic process; GO:0006000 fructose metabolic process; GO:0006793 phosphorus metabolic process; GO:0006796 phosphate-containing compound metabolic process; GO:0008152 metabolic process; GO:0009987 cellular process; GO:0016310 phosphorylation; GO:0019318 hexose metabolic process; GO:0044237 cellular metabolic process; GO:00442…	GO:0005622 intracellular; GO:0005623 cell; GO:0005737 cytoplasm; GO:0005829 cytosol;	GO:0003824 catalytic activity; GO:0004396 hexokinase activity; GO:0008865 fructokinase activity; GO:0016301 kinase activity; GO:0016740 transferase activity; GO:0016772 transferase activity, transferring phosphorus-containing groups; GO:0016773 phosphotransferase activity, alcohol group as acceptor; GO:0019200 carbohydrate kinase activity;			G	KOG2855	Ribokinase
Gene.27482_CL2732.Contig2_All	258	1	0.00313011	121.52	-0.26869	chloroplast	K00847	E2.7.1.4, scrK; fructokinase [EC:2.7.1.4]	map00051 Fructose and mannose metabolism; map00500 Starch and sucrose metabolism; map00520 Amino sugar and nucleotide sugar metabolism; map01100 Metabolic pathways	GO:0005975 carbohydrate metabolic process; GO:0005996 monosaccharide metabolic process; GO:0006000 fructose metabolic process; GO:0006793 phosphorus metabolic process; GO:0006796 phosphate-containing compound metabolic process; GO:0008152 metabolic process; GO:0009987 cellular process; GO:0016310 phosphorylation; GO:0019318 hexose metabolic process; GO:0044237 cellular metabolic process; GO:00442…	GO:0005622 intracellular; GO:0005623 cell; GO:0005737 cytoplasm; GO:0005829 cytosol;	GO:0003824 catalytic activity; GO:0004396 hexokinase activity; GO:0008865 fructokinase activity; GO:0016301 kinase activity; GO:0016740 transferase activity; GO:0016772 transferase activity, transferring phosphorus-containing groups; GO:0016773 phosphotransferase activity, alcohol group as acceptor; GO:0019200 carbohydrate kinase activity;			G	KOG2855	Ribokinase
Gene.27485_CL2732.Contig3_All	321	1	8.48193e-95	219.16	6.8411	chloroplast	K00847	E2.7.1.4, scrK; fructokinase [EC:2.7.1.4]	map00051 Fructose and mannose metabolism; map00500 Starch and sucrose metabolism; map00520 Amino sugar and nucleotide sugar metabolism; map01100 Metabolic pathways	GO:0005975 carbohydrate metabolic process; GO:0005996 monosaccharide metabolic process; GO:0006000 fructose metabolic process; GO:0006793 phosphorus metabolic process; GO:0006796 phosphate-containing compound metabolic process; GO:0008152 metabolic process; GO:0009987 cellular process; GO:0016310 phosphorylation; GO:0019318 hexose metabolic process; GO:0044237 cellular metabolic process; GO:00442…	GO:0005622 intracellular; GO:0005623 cell; GO:0005737 cytoplasm; GO:0005829 cytosol; GO:0005886 plasma membrane; GO:0005911 cell-cell junction; GO:0009506 plasmodesma; GO:0016020 membrane; GO:0030054 cell junction; GO:0055044 symplast; GO:0071944 cell periphery;	GO:0003824 catalytic activity; GO:0004396 hexokinase activity; GO:0008865 fructokinase activity; GO:0016301 kinase activity; GO:0016740 transferase activity; GO:0016772 transferase activity, transferring phosphorus-containing groups; GO:0016773 phosphotransferase activity, alcohol group as acceptor; GO:0019200 carbohydrate kinase activity;			G	KOG2855	Ribokinase
Gene.27485_CL2732.Contig3_All	272	1	0.00416468	117.39	0.48602	chloroplast	K00847	E2.7.1.4, scrK; fructokinase [EC:2.7.1.4]	map00051 Fructose and mannose metabolism; map00500 Starch and sucrose metabolism; map00520 Amino sugar and nucleotide sugar metabolism; map01100 Metabolic pathways	GO:0005975 carbohydrate metabolic process; GO:0005996 monosaccharide metabolic process; GO:0006000 fructose metabolic process; GO:0006793 phosphorus metabolic process; GO:0006796 phosphate-containing compound metabolic process; GO:0008152 metabolic process; GO:0009987 cellular process; GO:0016310 phosphorylation; GO:0019318 hexose metabolic process; GO:0044237 cellular metabolic process; GO:00442…	GO:0005622 intracellular; GO:0005623 cell; GO:0005737 cytoplasm; GO:0005829 cytosol; GO:0005886 plasma membrane; GO:0005911 cell-cell junction; GO:0009506 plasmodesma; GO:0016020 membrane; GO:0030054 cell junction; GO:0055044 symplast; GO:0071944 cell periphery;	GO:0003824 catalytic activity; GO:0004396 hexokinase activity; GO:0008865 fructokinase activity; GO:0016301 kinase activity; GO:0016740 transferase activity; GO:0016772 transferase activity, transferring phosphorus-containing groups; GO:0016773 phosphotransferase activity, alcohol group as acceptor; GO:0019200 carbohydrate kinase activity;			G	KOG2855	Ribokinase
Gene.27621_CL2748.Contig2_All	166	1	0.00146457	72.038	-3.9991	nucleus	K12862	PLRG1, PRL1, PRP46; pleiotropic regulator 1	map03040 Spliceosome	GO:0000003 reproduction; GO:0000375 RNA splicing, via transesterification reactions; GO:0000377 RNA splicing, via transesterification reactions with bulged adenosine as nucleophile; GO:0000398 mRNA splicing, via spliceosome; GO:0002218 activation of innate immune response; GO:0002253 activation of immune response; GO:0002376 immune system process; GO:0002682 regulation of immune system process; G…	GO:0000151 ubiquitin ligase complex; GO:0000974 Prp19 complex; GO:0005622 intracellular; GO:0005623 cell; GO:0005634 nucleus; GO:0005681 spliceosomal complex; GO:0031461 cullin-RING ubiquitin ligase complex; GO:0032991 protein-containing complex; GO:0043226 organelle; GO:0043227 membrane-bounded organelle; GO:0043229 intracellular organelle; GO:0043231 intracellular membrane-bounded organelle; GO…				A	KOG0285	Pleiotropic regulator 1
Gene.27754_CL2768.Contig4_All	345	1	4.49182e-18	115.29	-0.98541	chloroplast	K02863	RP-L1, MRPL1, rplA; large subunit ribosomal protein L1	map03010 Ribosome	GO:0000470 maturation of LSU-rRNA; GO:0006139 nucleobase-containing compound metabolic process; GO:0006364 rRNA processing; GO:0006396 RNA processing; GO:0006412 translation; GO:0006518 peptide metabolic process; GO:0006725 cellular aromatic compound metabolic process; GO:0006807 nitrogen compound metabolic process; GO:0008152 metabolic process; GO:0009058 biosynthetic process; GO:0009059 macromo…	GO:0005622 intracellular; GO:0005623 cell; GO:0005634 nucleus; GO:0005737 cytoplasm; GO:0005829 cytosol; GO:0005840 ribosome; GO:0009507 chloroplast; GO:0009526 plastid envelope; GO:0009532 plastid stroma; GO:0009534 chloroplast thylakoid; GO:0009535 chloroplast thylakoid membrane; GO:0009536 plastid; GO:0009570 chloroplast stroma; GO:0009579 thylakoid; GO:0009941 chloroplast envelope; GO:0015934…	GO:0003676 nucleic acid binding; GO:0003723 RNA binding; GO:0005488 binding; GO:0097159 organic cyclic compound binding; GO:1901363 heterocyclic compound binding;	PF00687	Ribosomal protein L1p/L10e family	J	KOG1569	50S ribosomal protein L1
Gene.27754_CL2768.Contig4_All	172	1	1.29443e-06	111.38	-1.6972	chloroplast	K02863	RP-L1, MRPL1, rplA; large subunit ribosomal protein L1	map03010 Ribosome	GO:0000470 maturation of LSU-rRNA; GO:0006139 nucleobase-containing compound metabolic process; GO:0006364 rRNA processing; GO:0006396 RNA processing; GO:0006412 translation; GO:0006518 peptide metabolic process; GO:0006725 cellular aromatic compound metabolic process; GO:0006807 nitrogen compound metabolic process; GO:0008152 metabolic process; GO:0009058 biosynthetic process; GO:0009059 macromo…	GO:0005622 intracellular; GO:0005623 cell; GO:0005634 nucleus; GO:0005737 cytoplasm; GO:0005829 cytosol; GO:0005840 ribosome; GO:0009507 chloroplast; GO:0009526 plastid envelope; GO:0009532 plastid stroma; GO:0009534 chloroplast thylakoid; GO:0009535 chloroplast thylakoid membrane; GO:0009536 plastid; GO:0009570 chloroplast stroma; GO:0009579 thylakoid; GO:0009941 chloroplast envelope; GO:0015934…	GO:0003676 nucleic acid binding; GO:0003723 RNA binding; GO:0005488 binding; GO:0097159 organic cyclic compound binding; GO:1901363 heterocyclic compound binding;	PF00687	Ribosomal protein L1p/L10e family	J	KOG1569	50S ribosomal protein L1
Gene.83405_Unigene21122_All	188	1	1.16669e-07	135.13	-1.0514	cytoplasm	K15718	LOX1_5; linoleate 9S-lipoxygenase [EC:1.13.11.58]	map00591 Linoleic acid metabolism	GO:0008152 metabolic process; GO:0055114 oxidation-reduction process;	GO:0005622 intracellular; GO:0005623 cell; GO:0005737 cytoplasm;	GO:0003824 catalytic activity; GO:0016165 linoleate 13S-lipoxygenase activity; GO:0016491 oxidoreductase activity; GO:0016701 oxidoreductase activity, acting on single donors with incorporation of molecular oxygen; GO:0016702 oxidoreductase activity, acting on single donors with incorporation of molecular oxygen, incorporation of two atoms of oxygen; GO:0051213 dioxygenase activity;	PF01477; PF00305	PLAT/LH2 domain; Lipoxygenase
Gene.83405_Unigene21122_All	489	1	3.98366e-29	190.68	4.1743	cytoplasm	K15718	LOX1_5; linoleate 9S-lipoxygenase [EC:1.13.11.58]	map00591 Linoleic acid metabolism	GO:0008152 metabolic process; GO:0055114 oxidation-reduction process;	GO:0005622 intracellular; GO:0005623 cell; GO:0005737 cytoplasm;	GO:0003824 catalytic activity; GO:0016165 linoleate 13S-lipoxygenase activity; GO:0016491 oxidoreductase activity; GO:0016701 oxidoreductase activity, acting on single donors with incorporation of molecular oxygen; GO:0016702 oxidoreductase activity, acting on single donors with incorporation of molecular oxygen, incorporation of two atoms of oxygen; GO:0051213 dioxygenase activity;	PF01477; PF00305	PLAT/LH2 domain; Lipoxygenase
Gene.83405_Unigene21122_All	289	1	2.17781e-67	181.87	8.5855	cytoplasm	K15718	LOX1_5; linoleate 9S-lipoxygenase [EC:1.13.11.58]	map00591 Linoleic acid metabolism	GO:0008152 metabolic process; GO:0055114 oxidation-reduction process;	GO:0005622 intracellular; GO:0005623 cell; GO:0005737 cytoplasm;	GO:0003824 catalytic activity; GO:0016165 linoleate 13S-lipoxygenase activity; GO:0016491 oxidoreductase activity; GO:0016701 oxidoreductase activity, acting on single donors with incorporation of molecular oxygen; GO:0016702 oxidoreductase activity, acting on single donors with incorporation of molecular oxygen, incorporation of two atoms of oxygen; GO:0051213 dioxygenase activity;	PF01477; PF00305	PLAT/LH2 domain; Lipoxygenase
Gene.83405_Unigene21122_All	160	1	4.05553e-159	238.78	5.9645	cytoplasm	K15718	LOX1_5; linoleate 9S-lipoxygenase [EC:1.13.11.58]	map00591 Linoleic acid metabolism	GO:0008152 metabolic process; GO:0055114 oxidation-reduction process;	GO:0005622 intracellular; GO:0005623 cell; GO:0005737 cytoplasm;	GO:0003824 catalytic activity; GO:0016165 linoleate 13S-lipoxygenase activity; GO:0016491 oxidoreductase activity; GO:0016701 oxidoreductase activity, acting on single donors with incorporation of molecular oxygen; GO:0016702 oxidoreductase activity, acting on single donors with incorporation of molecular oxygen, incorporation of two atoms of oxygen; GO:0051213 dioxygenase activity;	PF01477; PF00305	PLAT/LH2 domain; Lipoxygenase
Gene.27968_CL2805.Contig5_All	328	1	8.30051e-191	273.81	4.3138	chloroplast	K22419	VEP1; Delta4-3-oxosteroid 5beta-reductase [EC:1.3.1.3]
Gene.28021_CL2815.Contig3_All	76	1	7.13522e-25	170.95	-1.9934	chloroplast	K03232	EEF1B; elongation factor 1-beta		GO:0006950 response to stress; GO:0006952 defense response; GO:0009605 response to external stimulus; GO:0009607 response to biotic stimulus; GO:0009617 response to bacterium; GO:0042742 defense response to bacterium; GO:0043207 response to external biotic stimulus; GO:0050896 response to stimulus; GO:0051704 multi-organism process; GO:0051707 response to other organism; GO:0098542 defense respon…	GO:0005576 extracellular region; GO:0005622 intracellular; GO:0005623 cell; GO:0005737 cytoplasm; GO:0005773 vacuole; GO:0005829 cytosol; GO:0005911 cell-cell junction; GO:0009506 plasmodesma; GO:0030054 cell junction; GO:0043226 organelle; GO:0043227 membrane-bounded organelle; GO:0043229 intracellular organelle; GO:0043231 intracellular membrane-bounded organelle; GO:0048046 apoplast; GO:005504…		PF00736	EF-1 guanine nucleotide exchange domain	J	KOG1668	Elongation factor 1 beta/delta chain
Gene.28021_CL2815.Contig3_All	161	1	1.12763e-37	141.36	0.75187	chloroplast	K03232	EEF1B; elongation factor 1-beta		GO:0006950 response to stress; GO:0006952 defense response; GO:0009605 response to external stimulus; GO:0009607 response to biotic stimulus; GO:0009617 response to bacterium; GO:0042742 defense response to bacterium; GO:0043207 response to external biotic stimulus; GO:0050896 response to stimulus; GO:0051704 multi-organism process; GO:0051707 response to other organism; GO:0098542 defense respon…	GO:0005576 extracellular region; GO:0005622 intracellular; GO:0005623 cell; GO:0005737 cytoplasm; GO:0005773 vacuole; GO:0005829 cytosol; GO:0005911 cell-cell junction; GO:0009506 plasmodesma; GO:0030054 cell junction; GO:0043226 organelle; GO:0043227 membrane-bounded organelle; GO:0043229 intracellular organelle; GO:0043231 intracellular membrane-bounded organelle; GO:0048046 apoplast; GO:005504…		PF00736	EF-1 guanine nucleotide exchange domain	J	KOG1668	Elongation factor 1 beta/delta chain
Gene.28021_CL2815.Contig3_All	85	1	1.00838e-16	168.05	6.2353	chloroplast	K03232	EEF1B; elongation factor 1-beta		GO:0006950 response to stress; GO:0006952 defense response; GO:0009605 response to external stimulus; GO:0009607 response to biotic stimulus; GO:0009617 response to bacterium; GO:0042742 defense response to bacterium; GO:0043207 response to external biotic stimulus; GO:0050896 response to stimulus; GO:0051704 multi-organism process; GO:0051707 response to other organism; GO:0098542 defense respon…	GO:0005576 extracellular region; GO:0005622 intracellular; GO:0005623 cell; GO:0005737 cytoplasm; GO:0005773 vacuole; GO:0005829 cytosol; GO:0005911 cell-cell junction; GO:0009506 plasmodesma; GO:0030054 cell junction; GO:0043226 organelle; GO:0043227 membrane-bounded organelle; GO:0043229 intracellular organelle; GO:0043231 intracellular membrane-bounded organelle; GO:0048046 apoplast; GO:005504…		PF00736	EF-1 guanine nucleotide exchange domain	J	KOG1668	Elongation factor 1 beta/delta chain
Gene.2824_CL164.Contig2_All	449	1	5.27391e-24	163.93	2.298	mitochondria	K02358	tuf, TUFM; elongation factor Tu	map04626 Plant-pathogen interaction		GO:0005576 extracellular region; GO:0005622 intracellular; GO:0005623 cell; GO:0005634 nucleus; GO:0005730 nucleolus; GO:0005737 cytoplasm; GO:0009295 nucleoid; GO:0009507 chloroplast; GO:0009526 plastid envelope; GO:0009532 plastid stroma; GO:0009534 chloroplast thylakoid; GO:0009535 chloroplast thylakoid membrane; GO:0009536 plastid; GO:0009570 chloroplast stroma; GO:0009579 thylakoid; GO:00099…		PF00009; PF03144; PF03143	Elongation factor Tu GTP binding domain; Elongation factor Tu domain 2; Elongation factor Tu C-terminal domain	J	KOG0460	Mitochondrial translation elongation factor Tu
Gene.28466_CL2884.Contig1_All	283	1	0.000288578	90.142	1.6818	chloroplast	K01867	WARS, trpS; tryptophanyl-tRNA synthetase [EC:6.1.1.2]	map00970 Aminoacyl-tRNA biosynthesis						J	KOG2713	Mitochondrial tryptophanyl-tRNA synthetase
Gene.28497_CL2892.Contig3_All	95	1	0.00232361	86.205	-0.44557	cytoplasm							PF09280	XPC-binding domain
Gene.79011_Unigene17242_All	212	1	1.2601e-08	154.94	-1.7007	cytoskeleton	K10046	GME; GDP-D-mannose 3', 5'-epimerase [EC:5.1.3.18 5.1.3.-]	map00053 Ascorbate and aldarate metabolism; map00520 Amino sugar and nucleotide sugar metabolism; map01100 Metabolic pathways; map01110 Biosynthesis of secondary metabolites						GM	KOG1429	dTDP-glucose 4-6-dehydratase/UDP-glucuronic acid decarboxylase
Gene.79011_Unigene17242_All	186	1	1.90337e-38	204.34	2.1175	cytoskeleton	K10046	GME; GDP-D-mannose 3', 5'-epimerase [EC:5.1.3.18 5.1.3.-]	map00053 Ascorbate and aldarate metabolism; map00520 Amino sugar and nucleotide sugar metabolism; map01100 Metabolic pathways; map01110 Biosynthesis of secondary metabolites						GM	KOG1429	dTDP-glucose 4-6-dehydratase/UDP-glucuronic acid decarboxylase
Gene.28627_CL2911.Contig1_All	48	1	1.70918e-06	115.79	3.381	cytoskeleton	K10046	GME; GDP-D-mannose 3', 5'-epimerase [EC:5.1.3.18 5.1.3.-]	map00053 Ascorbate and aldarate metabolism; map00520 Amino sugar and nucleotide sugar metabolism; map01100 Metabolic pathways; map01110 Biosynthesis of secondary metabolites	GO:0005975 carbohydrate metabolic process; GO:0005996 monosaccharide metabolic process; GO:0006082 organic acid metabolic process; GO:0006732 coenzyme metabolic process; GO:0006766 vitamin metabolic process; GO:0006767 water-soluble vitamin metabolic process; GO:0008152 metabolic process; GO:0009058 biosynthetic process; GO:0009108 coenzyme biosynthetic process; GO:0009110 vitamin biosynthetic pr…	GO:0005622 intracellular; GO:0005623 cell; GO:0005737 cytoplasm; GO:0005829 cytosol;	GO:0000166 nucleotide binding; GO:0003824 catalytic activity; GO:0005488 binding; GO:0016853 isomerase activity; GO:0016854 racemase and epimerase activity; GO:0016857 racemase and epimerase activity, acting on carbohydrates and derivatives; GO:0036094 small molecule binding; GO:0047918 GDP-mannose 3,5-epimerase activity; GO:0048037 cofactor binding; GO:0050662 coenzyme binding; GO:0051287 NAD bi…			GM	KOG1429	dTDP-glucose 4-6-dehydratase/UDP-glucuronic acid decarboxylase
Gene.28653_CL2915.Contig6_All	219	1	2.17975e-06	102.26	3.7042	chloroplast	K00602	purH; phosphoribosylaminoimidazolecarboxamide formyltransferase / IMP cyclohydrolase [EC:2.1.2.3 3.5.4.10]	map00230 Purine metabolism; map00670 One carbon pool by folate; map01100 Metabolic pathways; map01110 Biosynthesis of secondary metabolites				PF02142	MGS-like domain	F	KOG2555	AICAR transformylase/IMP cyclohydrolase/methylglyoxal synthase
Gene.28653_CL2915.Contig6_All	508	1	4.11385e-05	135.28	-0.79068	chloroplast	K00602	purH; phosphoribosylaminoimidazolecarboxamide formyltransferase / IMP cyclohydrolase [EC:2.1.2.3 3.5.4.10]	map00230 Purine metabolism; map00670 One carbon pool by folate; map01100 Metabolic pathways; map01110 Biosynthesis of secondary metabolites				PF02142	MGS-like domain	F	KOG2555	AICAR transformylase/IMP cyclohydrolase/methylglyoxal synthase
Gene.28690_CL2922.Contig2_All	198	1	6.43719e-06	99.668	6.7989	plasma membrane	K01535	PMA1, PMA2; H+-transporting ATPase [EC:7.1.2.1]	map00190 Oxidative phosphorylation; map01100 Metabolic pathways	GO:0000003 reproduction; GO:0003006 developmental process involved in reproduction; GO:0006725 cellular aromatic compound metabolic process; GO:0006810 transport; GO:0006811 ion transport; GO:0006812 cation transport; GO:0006873 cellular ion homeostasis; GO:0006885 regulation of pH; GO:0006996 organelle organization; GO:0007033 vacuole organization; GO:0007035 vacuolar acidification; GO:0007275 m…	GO:0000325 plant-type vacuole; GO:0005622 intracellular; GO:0005623 cell; GO:0005737 cytoplasm; GO:0005773 vacuole; GO:0005774 vacuolar membrane; GO:0005911 cell-cell junction; GO:0009506 plasmodesma; GO:0009507 chloroplast; GO:0009536 plastid; GO:0009705 plant-type vacuole membrane; GO:0016020 membrane; GO:0030054 cell junction; GO:0031090 organelle membrane; GO:0043226 organelle; GO:0043227 mem…	GO:0003824 catalytic activity; GO:0005215 transporter activity; GO:0008324 cation transmembrane transporter activity; GO:0008553 proton-exporting ATPase activity, phosphorylative mechanism; GO:0015075 ion transmembrane transporter activity; GO:0015077 monovalent inorganic cation transmembrane transporter activity; GO:0015078 proton transmembrane transporter activity; GO:0015318 inorganic molecula…	PF00690; PF00702	Cation transporter/ATPase, N-terminus; haloacid dehalogenase-like hydrolase	P	KOG0205	Plasma membrane H+-transporting ATPase
Gene.28688_CL2922.Contig1_All	587	1	2.15779e-37	187.49	1.7538	plasma membrane	K01535	PMA1, PMA2; H+-transporting ATPase [EC:7.1.2.1]	map00190 Oxidative phosphorylation; map01100 Metabolic pathways	GO:0000003 reproduction; GO:0003006 developmental process involved in reproduction; GO:0006725 cellular aromatic compound metabolic process; GO:0006810 transport; GO:0006811 ion transport; GO:0006812 cation transport; GO:0006873 cellular ion homeostasis; GO:0006885 regulation of pH; GO:0006996 organelle organization; GO:0007033 vacuole organization; GO:0007035 vacuolar acidification; GO:0007275 m…	GO:0000325 plant-type vacuole; GO:0005622 intracellular; GO:0005623 cell; GO:0005737 cytoplasm; GO:0005773 vacuole; GO:0005774 vacuolar membrane; GO:0005911 cell-cell junction; GO:0009506 plasmodesma; GO:0009507 chloroplast; GO:0009536 plastid; GO:0009705 plant-type vacuole membrane; GO:0016020 membrane; GO:0030054 cell junction; GO:0031090 organelle membrane; GO:0043226 organelle; GO:0043227 mem…	GO:0003824 catalytic activity; GO:0005215 transporter activity; GO:0008324 cation transmembrane transporter activity; GO:0008553 proton-exporting ATPase activity, phosphorylative mechanism; GO:0015075 ion transmembrane transporter activity; GO:0015077 monovalent inorganic cation transmembrane transporter activity; GO:0015078 proton transmembrane transporter activity; GO:0015318 inorganic molecula…	PF00690; PF00702	Cation transporter/ATPase, N-terminus; haloacid dehalogenase-like hydrolase	P	KOG0205	Plasma membrane H+-transporting ATPase
Gene.28688_CL2922.Contig1_All	937	1	6.26457e-106	231.22	6.1477	plasma membrane	K01535	PMA1, PMA2; H+-transporting ATPase [EC:7.1.2.1]	map00190 Oxidative phosphorylation; map01100 Metabolic pathways	GO:0000003 reproduction; GO:0003006 developmental process involved in reproduction; GO:0006725 cellular aromatic compound metabolic process; GO:0006810 transport; GO:0006811 ion transport; GO:0006812 cation transport; GO:0006873 cellular ion homeostasis; GO:0006885 regulation of pH; GO:0006996 organelle organization; GO:0007033 vacuole organization; GO:0007035 vacuolar acidification; GO:0007275 m…	GO:0000325 plant-type vacuole; GO:0005622 intracellular; GO:0005623 cell; GO:0005737 cytoplasm; GO:0005773 vacuole; GO:0005774 vacuolar membrane; GO:0005911 cell-cell junction; GO:0009506 plasmodesma; GO:0009507 chloroplast; GO:0009536 plastid; GO:0009705 plant-type vacuole membrane; GO:0016020 membrane; GO:0030054 cell junction; GO:0031090 organelle membrane; GO:0043226 organelle; GO:0043227 mem…	GO:0003824 catalytic activity; GO:0005215 transporter activity; GO:0008324 cation transmembrane transporter activity; GO:0008553 proton-exporting ATPase activity, phosphorylative mechanism; GO:0015075 ion transmembrane transporter activity; GO:0015077 monovalent inorganic cation transmembrane transporter activity; GO:0015078 proton transmembrane transporter activity; GO:0015318 inorganic molecula…	PF00690; PF00702	Cation transporter/ATPase, N-terminus; haloacid dehalogenase-like hydrolase	P	KOG0205	Plasma membrane H+-transporting ATPase
Gene.28690_CL2922.Contig2_All	457	1	0.00027749	132.44	0.40232	plasma membrane	K01535	PMA1, PMA2; H+-transporting ATPase [EC:7.1.2.1]	map00190 Oxidative phosphorylation; map01100 Metabolic pathways	GO:0000003 reproduction; GO:0003006 developmental process involved in reproduction; GO:0006725 cellular aromatic compound metabolic process; GO:0006810 transport; GO:0006811 ion transport; GO:0006812 cation transport; GO:0006873 cellular ion homeostasis; GO:0006885 regulation of pH; GO:0006996 organelle organization; GO:0007033 vacuole organization; GO:0007035 vacuolar acidification; GO:0007275 m…	GO:0000325 plant-type vacuole; GO:0005622 intracellular; GO:0005623 cell; GO:0005737 cytoplasm; GO:0005773 vacuole; GO:0005774 vacuolar membrane; GO:0005911 cell-cell junction; GO:0009506 plasmodesma; GO:0009507 chloroplast; GO:0009536 plastid; GO:0009705 plant-type vacuole membrane; GO:0016020 membrane; GO:0030054 cell junction; GO:0031090 organelle membrane; GO:0043226 organelle; GO:0043227 mem…	GO:0003824 catalytic activity; GO:0005215 transporter activity; GO:0008324 cation transmembrane transporter activity; GO:0008553 proton-exporting ATPase activity, phosphorylative mechanism; GO:0015075 ion transmembrane transporter activity; GO:0015077 monovalent inorganic cation transmembrane transporter activity; GO:0015078 proton transmembrane transporter activity; GO:0015318 inorganic molecula…	PF00690; PF00702	Cation transporter/ATPase, N-terminus; haloacid dehalogenase-like hydrolase	P	KOG0205	Plasma membrane H+-transporting ATPase
Gene.28982_CL2988.Contig4_All	477	1	0.00151725	103.8	-5.4701	chloroplast	K01885	EARS, gltX; glutamyl-tRNA synthetase [EC:6.1.1.17]	map00860 Porphyrin and chlorophyll metabolism; map00970 Aminoacyl-tRNA biosynthesis; map01100 Metabolic pathways; map01110 Biosynthesis of secondary metabolites	GO:0000003 reproduction; GO:0003006 developmental process involved in reproduction; GO:0006082 organic acid metabolic process; GO:0006139 nucleobase-containing compound metabolic process; GO:0006399 tRNA metabolic process; GO:0006412 translation; GO:0006418 tRNA aminoacylation for protein translation; GO:0006424 glutamyl-tRNA aminoacylation; GO:0006518 peptide metabolic process; GO:0006520 cellul…	GO:0005622 intracellular; GO:0005623 cell; GO:0005737 cytoplasm; GO:0005739 mitochondrion; GO:0009507 chloroplast; GO:0009532 plastid stroma; GO:0009536 plastid; GO:0009570 chloroplast stroma; GO:0043226 organelle; GO:0043227 membrane-bounded organelle; GO:0043229 intracellular organelle; GO:0043231 intracellular membrane-bounded organelle;		PF00749	tRNA synthetases class I (E and Q), catalytic domain	J	KOG1149	Glutamyl-tRNA synthetase (mitochondrial)
Gene.28982_CL2988.Contig4_All	132	1	9.54466e-12	179.36	0.36143	chloroplast	K01885	EARS, gltX; glutamyl-tRNA synthetase [EC:6.1.1.17]	map00860 Porphyrin and chlorophyll metabolism; map00970 Aminoacyl-tRNA biosynthesis; map01100 Metabolic pathways; map01110 Biosynthesis of secondary metabolites	GO:0000003 reproduction; GO:0003006 developmental process involved in reproduction; GO:0006082 organic acid metabolic process; GO:0006139 nucleobase-containing compound metabolic process; GO:0006399 tRNA metabolic process; GO:0006412 translation; GO:0006418 tRNA aminoacylation for protein translation; GO:0006424 glutamyl-tRNA aminoacylation; GO:0006518 peptide metabolic process; GO:0006520 cellul…	GO:0005622 intracellular; GO:0005623 cell; GO:0005737 cytoplasm; GO:0005739 mitochondrion; GO:0009507 chloroplast; GO:0009532 plastid stroma; GO:0009536 plastid; GO:0009570 chloroplast stroma; GO:0043226 organelle; GO:0043227 membrane-bounded organelle; GO:0043229 intracellular organelle; GO:0043231 intracellular membrane-bounded organelle;		PF00749	tRNA synthetases class I (E and Q), catalytic domain	J	KOG1149	Glutamyl-tRNA synthetase (mitochondrial)
Gene.29020_CL2993.Contig9_All	244	1	3.57788e-24	172.92	3.7983	cytoplasm	K00031	IDH1, IDH2, icd; isocitrate dehydrogenase [EC:1.1.1.42]	map00020 Citrate cycle (TCA cycle); map00480 Glutathione metabolism; map01100 Metabolic pathways; map01110 Biosynthesis of secondary metabolites; map01200 Carbon metabolism; map01210 2-Oxocarboxylic acid metabolism; map01230 Biosynthesis of amino acids; map04146 Peroxisome				PF00180	Isocitrate/isopropylmalate dehydrogenase	C	KOG1526	NADP-dependent isocitrate dehydrogenase
Gene.29228_CL3008.Contig4_All	306	1	2.96699e-24	174.23	1.3787	chloroplast					GO:0005622 intracellular; GO:0005623 cell; GO:0005737 cytoplasm; GO:0009507 chloroplast; GO:0009532 plastid stroma; GO:0009536 plastid; GO:0009570 chloroplast stroma; GO:0043226 organelle; GO:0043227 membrane-bounded organelle; GO:0043229 intracellular organelle; GO:0043231 intracellular membrane-bounded organelle;		PF00326	Prolyl oligopeptidase family	O	KOG2100	Dipeptidyl aminopeptidase
Gene.29445_CL3050.Contig1_All	419	1	5.78939e-96	220.49	0.96361	chloroplast	K03942	NDUFV1; NADH dehydrogenase (ubiquinone) flavoprotein 1 [EC:7.1.1.2 1.6.99.3]	map00190 Oxidative phosphorylation; map01100 Metabolic pathways		GO:0005622 intracellular; GO:0005623 cell; GO:0005737 cytoplasm; GO:0005739 mitochondrion; GO:0005740 mitochondrial envelope; GO:0005743 mitochondrial inner membrane; GO:0005746 mitochondrial respirasome; GO:0005747 mitochondrial respiratory chain complex I; GO:0016020 membrane; GO:0019866 organelle inner membrane; GO:0030964 NADH dehydrogenase complex; GO:0031090 organelle membrane; GO:0031966 m…		PF10531; PF10589	SLBB domain; NADH-ubiquinone oxidoreductase-F iron-sulfur binding region	C	KOG2658	NADH:ubiquinone oxidoreductase, NDUFV1/51kDa subunit
Gene.87979_Unigene35194_All	56	1	4.23037e-269	293.84	4.1503	cytoplasm	K00028	E1.1.1.39; malate dehydrogenase (decarboxylating) [EC:1.1.1.39]	map00620 Pyruvate metabolism; map00710 Carbon fixation in photosynthetic organisms; map01100 Metabolic pathways; map01200 Carbon metabolism	GO:0006082 organic acid metabolic process; GO:0006090 pyruvate metabolic process; GO:0006108 malate metabolic process; GO:0008152 metabolic process; GO:0009987 cellular process; GO:0019752 carboxylic acid metabolic process; GO:0032787 monocarboxylic acid metabolic process; GO:0043436 oxoacid metabolic process; GO:0043648 dicarboxylic acid metabolic process; GO:0044237 cellular metabolic process; …	GO:0005622 intracellular; GO:0005623 cell; GO:0005737 cytoplasm; GO:0005739 mitochondrion; GO:0005759 mitochondrial matrix; GO:0009507 chloroplast; GO:0009536 plastid; GO:0031974 membrane-enclosed lumen; GO:0043226 organelle; GO:0043227 membrane-bounded organelle; GO:0043229 intracellular organelle; GO:0043231 intracellular membrane-bounded organelle; GO:0043233 organelle lumen; GO:0070013 intrac…	GO:0000166 nucleotide binding; GO:0003824 catalytic activity; GO:0004470 malic enzyme activity; GO:0004471 malate dehydrogenase (decarboxylating) (NAD+) activity; GO:0005488 binding; GO:0005515 protein binding; GO:0005524 ATP binding; GO:0008144 drug binding; GO:0008270 zinc ion binding; GO:0016491 oxidoreductase activity; GO:0016614 oxidoreductase activity, acting on CH-OH group of donors; GO:00…	PF00390; PF03949	Malic enzyme, N-terminal domain; Malic enzyme, NAD binding domain	C	KOG1257	NADP+-dependent malic enzyme
Gene.29710_CL3088.Contig3_All	128	1	2.88784e-231	323.76	5.4139	chloroplast	K02701	psaN; photosystem I subunit PsaN	map00195 Photosynthesis			GO:0005488 binding; GO:0005515 protein binding; GO:0019904 protein domain specific binding;
Gene.29710_CL3088.Contig3_All	141	1	3.42179e-145	277.54	7.0299	chloroplast	K02701	psaN; photosystem I subunit PsaN	map00195 Photosynthesis			GO:0005488 binding; GO:0005515 protein binding; GO:0019904 protein domain specific binding;
Gene.29710_CL3088.Contig3_All	171	1	8.29351e-13	173.28	-4.3155	chloroplast	K02701	psaN; photosystem I subunit PsaN	map00195 Photosynthesis			GO:0005488 binding; GO:0005515 protein binding; GO:0019904 protein domain specific binding;
Gene.29710_CL3088.Contig3_All	163	1	3.23367e-19	193.94	2.0891	chloroplast	K02701	psaN; photosystem I subunit PsaN	map00195 Photosynthesis			GO:0005488 binding; GO:0005515 protein binding; GO:0019904 protein domain specific binding;
Gene.53228_CL8034.Contig2_All	332	1	8.50001e-07	139.78	6.0993	chloroplast	K00218	por; protochlorophyllide reductase [EC:1.3.1.33]	map00860 Porphyrin and chlorophyll metabolism; map01100 Metabolic pathways; map01110 Biosynthesis of secondary metabolites	GO:0007275 multicellular organism development; GO:0008152 metabolic process; GO:0009314 response to radiation; GO:0009416 response to light stimulus; GO:0009628 response to abiotic stimulus; GO:0009639 response to red or far red light; GO:0009640 photomorphogenesis; GO:0009642 response to light intensity; GO:0009646 response to absence of light; GO:0009647 skotomorphogenesis; GO:0009719 response …	GO:0005622 intracellular; GO:0005623 cell; GO:0005737 cytoplasm; GO:0009507 chloroplast; GO:0009526 plastid envelope; GO:0009527 plastid outer membrane; GO:0009534 chloroplast thylakoid; GO:0009535 chloroplast thylakoid membrane; GO:0009536 plastid; GO:0009579 thylakoid; GO:0009707 chloroplast outer membrane; GO:0009941 chloroplast envelope; GO:0016020 membrane; GO:0019867 outer membrane; GO:0031…	GO:0003824 catalytic activity; GO:0005488 binding; GO:0005515 protein binding; GO:0016491 oxidoreductase activity; GO:0016627 oxidoreductase activity, acting on the CH-CH group of donors; GO:0016628 oxidoreductase activity, acting on the CH-CH group of donors, NAD or NADP as acceptor; GO:0016630 protochlorophyllide reductase activity; GO:0019904 protein domain specific binding;	PF00106	short chain dehydrogenase	Q	KOG1208	Dehydrogenases with different specificities (related to short-chain alcohol dehydrogenases)
Gene.29957_CL3127.Contig2_All	157	1	1.97445e-10	119.79	-3.2766	mitochondria	K03943	NDUFV2; NADH dehydrogenase (ubiquinone) flavoprotein 2 [EC:7.1.1.2 1.6.99.3]	map00190 Oxidative phosphorylation; map01100 Metabolic pathways	GO:0006091 generation of precursor metabolites and energy; GO:0006119 oxidative phosphorylation; GO:0006120 mitochondrial electron transport, NADH to ubiquinone; GO:0006139 nucleobase-containing compound metabolic process; GO:0006163 purine nucleotide metabolic process; GO:0006725 cellular aromatic compound metabolic process; GO:0006753 nucleoside phosphate metabolic process; GO:0006793 phosphoru…	GO:0005622 intracellular; GO:0005623 cell; GO:0005737 cytoplasm; GO:0005739 mitochondrion; GO:0005740 mitochondrial envelope; GO:0005743 mitochondrial inner membrane; GO:0005746 mitochondrial respirasome; GO:0005747 mitochondrial respiratory chain complex I; GO:0016020 membrane; GO:0019866 organelle inner membrane; GO:0030964 NADH dehydrogenase complex; GO:0031090 organelle membrane; GO:0031966 m…	GO:0003824 catalytic activity; GO:0003954 NADH dehydrogenase activity; GO:0005488 binding; GO:0008137 NADH dehydrogenase (ubiquinone) activity; GO:0008270 zinc ion binding; GO:0016491 oxidoreductase activity; GO:0016651 oxidoreductase activity, acting on NAD(P)H; GO:0016655 oxidoreductase activity, acting on NAD(P)H, quinone or similar compound as acceptor; GO:0043167 ion binding; GO:0043169 cati…			C	KOG3196	NADH:ubiquinone oxidoreductase, NDUFV2/24 kD subunit
Gene.30033_CL3139.Contig2_All	271	1	6.93919e-11	117.03	-3.5741	chloroplast				GO:0006091 generation of precursor metabolites and energy; GO:0008152 metabolic process; GO:0009767 photosynthetic electron transport chain; GO:0009773 photosynthetic electron transport in photosystem I; GO:0009987 cellular process; GO:0015979 photosynthesis; GO:0019684 photosynthesis, light reaction; GO:0022900 electron transport chain; GO:0044237 cellular metabolic process; GO:0055114 oxidation…	GO:0005622 intracellular; GO:0005623 cell; GO:0005737 cytoplasm; GO:0009507 chloroplast; GO:0009534 chloroplast thylakoid; GO:0009535 chloroplast thylakoid membrane; GO:0009536 plastid; GO:0009579 thylakoid; GO:0010598 NAD(P)H dehydrogenase complex (plastoquinone); GO:0016020 membrane; GO:0031976 plastid thylakoid; GO:0031984 organelle subcompartment; GO:0032991 protein-containing complex; GO:003…
Gene.30406_CL3188.Contig2_All	468	1	2.14168e-27	168.05	-3.923	cytoplasm	K16296	SCPL-I; serine carboxypeptidase-like clade I [EC:3.4.16.-]					PF00450	Serine carboxypeptidase	EO	KOG1282	Serine carboxypeptidases (lysosomal cathepsin A)
Gene.30406_CL3188.Contig2_All	122	1	0.00263213	97.033	1.3279	cytoplasm	K16296	SCPL-I; serine carboxypeptidase-like clade I [EC:3.4.16.-]					PF00450	Serine carboxypeptidase	EO	KOG1282	Serine carboxypeptidases (lysosomal cathepsin A)
Gene.30576_CL3224.Contig3_All	289	1	1.71243e-06	151.52	-1.2406	chloroplast	K08235	E2.4.1.207; xyloglucan:xyloglucosyl transferase [EC:2.4.1.207]		GO:0001101 response to acid chemical; GO:0006950 response to stress; GO:0009414 response to water deprivation; GO:0009415 response to water; GO:0009628 response to abiotic stimulus; GO:0010035 response to inorganic substance; GO:0042221 response to chemical; GO:0050896 response to stimulus; GO:1901700 response to oxygen-containing compound;			PF00722	Glycosyl hydrolases family 16
Gene.30621_CL3236.Contig1_All	82	1	0.00101122	141.44	1.9845	vacuolar membrane	K01802	E5.2.1.8; peptidylprolyl isomerase [EC:5.2.1.8]		GO:0000413 protein peptidyl-prolyl isomerization; GO:0006464 cellular protein modification process; GO:0006807 nitrogen compound metabolic process; GO:0008152 metabolic process; GO:0009987 cellular process; GO:0018193 peptidyl-amino acid modification; GO:0018208 peptidyl-proline modification; GO:0019538 protein metabolic process; GO:0036211 protein modification process; GO:0043170 macromolecule m…	GO:0005622 intracellular; GO:0005623 cell; GO:0005737 cytoplasm; GO:0005768 endosome; GO:0005770 late endosome; GO:0005771 multivesicular body; GO:0005783 endoplasmic reticulum; GO:0005794 Golgi apparatus; GO:0005795 Golgi stack; GO:0005829 cytosol; GO:0012505 endomembrane system; GO:0016020 membrane; GO:0031410 cytoplasmic vesicle; GO:0031982 vesicle; GO:0031984 organelle subcompartment; GO:0043…	GO:0003755 peptidyl-prolyl cis-trans isomerase activity; GO:0003824 catalytic activity; GO:0005488 binding; GO:0008144 drug binding; GO:0016018 cyclosporin A binding; GO:0016853 isomerase activity; GO:0016859 cis-trans isomerase activity; GO:0033218 amide binding; GO:0042277 peptide binding; GO:0140096 catalytic activity, acting on a protein;	PF00160	Cyclophilin type peptidyl-prolyl cis-trans isomerase/CLD	O	KOG0865	Cyclophilin type peptidyl-prolyl cis-trans isomerase
Gene.30621_CL3236.Contig1_All	85	1	0.000125146	111.98	-0.58795	vacuolar membrane	K01802	E5.2.1.8; peptidylprolyl isomerase [EC:5.2.1.8]		GO:0000413 protein peptidyl-prolyl isomerization; GO:0006464 cellular protein modification process; GO:0006807 nitrogen compound metabolic process; GO:0008152 metabolic process; GO:0009987 cellular process; GO:0018193 peptidyl-amino acid modification; GO:0018208 peptidyl-proline modification; GO:0019538 protein metabolic process; GO:0036211 protein modification process; GO:0043170 macromolecule m…	GO:0005622 intracellular; GO:0005623 cell; GO:0005737 cytoplasm; GO:0005768 endosome; GO:0005770 late endosome; GO:0005771 multivesicular body; GO:0005783 endoplasmic reticulum; GO:0005794 Golgi apparatus; GO:0005795 Golgi stack; GO:0005829 cytosol; GO:0012505 endomembrane system; GO:0016020 membrane; GO:0031410 cytoplasmic vesicle; GO:0031982 vesicle; GO:0031984 organelle subcompartment; GO:0043…	GO:0003755 peptidyl-prolyl cis-trans isomerase activity; GO:0003824 catalytic activity; GO:0005488 binding; GO:0008144 drug binding; GO:0016018 cyclosporin A binding; GO:0016853 isomerase activity; GO:0016859 cis-trans isomerase activity; GO:0033218 amide binding; GO:0042277 peptide binding; GO:0140096 catalytic activity, acting on a protein;	PF00160	Cyclophilin type peptidyl-prolyl cis-trans isomerase/CLD	O	KOG0865	Cyclophilin type peptidyl-prolyl cis-trans isomerase
Gene.30621_CL3236.Contig1_All	90	1	3.86809e-18	222.48	-0.58795	vacuolar membrane	K01802	E5.2.1.8; peptidylprolyl isomerase [EC:5.2.1.8]		GO:0000413 protein peptidyl-prolyl isomerization; GO:0006464 cellular protein modification process; GO:0006807 nitrogen compound metabolic process; GO:0008152 metabolic process; GO:0009987 cellular process; GO:0018193 peptidyl-amino acid modification; GO:0018208 peptidyl-proline modification; GO:0019538 protein metabolic process; GO:0036211 protein modification process; GO:0043170 macromolecule m…	GO:0005622 intracellular; GO:0005623 cell; GO:0005737 cytoplasm; GO:0005768 endosome; GO:0005770 late endosome; GO:0005771 multivesicular body; GO:0005783 endoplasmic reticulum; GO:0005794 Golgi apparatus; GO:0005795 Golgi stack; GO:0005829 cytosol; GO:0012505 endomembrane system; GO:0016020 membrane; GO:0031410 cytoplasmic vesicle; GO:0031982 vesicle; GO:0031984 organelle subcompartment; GO:0043…	GO:0003755 peptidyl-prolyl cis-trans isomerase activity; GO:0003824 catalytic activity; GO:0005488 binding; GO:0008144 drug binding; GO:0016018 cyclosporin A binding; GO:0016853 isomerase activity; GO:0016859 cis-trans isomerase activity; GO:0033218 amide binding; GO:0042277 peptide binding; GO:0140096 catalytic activity, acting on a protein;	PF00160	Cyclophilin type peptidyl-prolyl cis-trans isomerase/CLD	O	KOG0865	Cyclophilin type peptidyl-prolyl cis-trans isomerase
Gene.30937_CL3284.Contig3_All	136	1	0.00516905	117.39	1.4477	chloroplast	K00940	ndk, NME; nucleoside-diphosphate kinase [EC:2.7.4.6]	map00230 Purine metabolism; map00240 Pyrimidine metabolism; map01100 Metabolic pathways; map01110 Biosynthesis of secondary metabolites; map04016 MAPK signaling pathway - plant	GO:0006139 nucleobase-containing compound metabolic process; GO:0006165 nucleoside diphosphate phosphorylation; GO:0006725 cellular aromatic compound metabolic process; GO:0006753 nucleoside phosphate metabolic process; GO:0006793 phosphorus metabolic process; GO:0006796 phosphate-containing compound metabolic process; GO:0006807 nitrogen compound metabolic process; GO:0006950 response to stress;…	GO:0005622 intracellular; GO:0005623 cell; GO:0005737 cytoplasm; GO:0005739 mitochondrion; GO:0005740 mitochondrial envelope; GO:0005743 mitochondrial inner membrane; GO:0005758 mitochondrial intermembrane space; GO:0009507 chloroplast; GO:0009534 chloroplast thylakoid; GO:0009536 plastid; GO:0009543 chloroplast thylakoid lumen; GO:0009579 thylakoid; GO:0016020 membrane; GO:0019866 organelle inne…	GO:0003824 catalytic activity; GO:0004550 nucleoside diphosphate kinase activity; GO:0005488 binding; GO:0008270 zinc ion binding; GO:0016301 kinase activity; GO:0016740 transferase activity; GO:0016772 transferase activity, transferring phosphorus-containing groups; GO:0016776 phosphotransferase activity, phosphate group as acceptor; GO:0019205 nucleobase-containing compound kinase activity; GO:…	PF00334	Nucleoside diphosphate kinase	F	KOG0888	Nucleoside diphosphate kinase
Gene.30967_CL3293.Contig1_All	285	1	1.26185e-148	311.58	8.3603	chloroplast	K01100	E3.1.3.37; sedoheptulose-bisphosphatase [EC:3.1.3.37]	map00710 Carbon fixation in photosynthetic organisms; map01100 Metabolic pathways; map01200 Carbon metabolism	GO:0000271 polysaccharide biosynthetic process; GO:0005975 carbohydrate metabolic process; GO:0005976 polysaccharide metabolic process; GO:0005982 starch metabolic process; GO:0005984 disaccharide metabolic process; GO:0005985 sucrose metabolic process; GO:0005986 sucrose biosynthetic process; GO:0005996 monosaccharide metabolic process; GO:0006000 fructose metabolic process; GO:0006002 fructose …	GO:0005576 extracellular region; GO:0005622 intracellular; GO:0005623 cell; GO:0005737 cytoplasm; GO:0009507 chloroplast; GO:0009526 plastid envelope; GO:0009532 plastid stroma; GO:0009536 plastid; GO:0009570 chloroplast stroma; GO:0009579 thylakoid; GO:0009941 chloroplast envelope; GO:0031967 organelle envelope; GO:0031975 envelope; GO:0043226 organelle; GO:0043227 membrane-bounded organelle; GO…	GO:0003824 catalytic activity; GO:0016787 hydrolase activity; GO:0016788 hydrolase activity, acting on ester bonds; GO:0016791 phosphatase activity; GO:0019203 carbohydrate phosphatase activity; GO:0042132 fructose 1,6-bisphosphate 1-phosphatase activity; GO:0042578 phosphoric ester hydrolase activity; GO:0050278 sedoheptulose-bisphosphatase activity; GO:0050308 sugar-phosphatase activity;	PF00316	Fructose-1-6-bisphosphatase	G	KOG1458	Fructose-1,6-bisphosphatase
Gene.30967_CL3293.Contig1_All	408	1	3.09543e-43	221.56	4.4632	chloroplast	K01100	E3.1.3.37; sedoheptulose-bisphosphatase [EC:3.1.3.37]	map00710 Carbon fixation in photosynthetic organisms; map01100 Metabolic pathways; map01200 Carbon metabolism	GO:0000271 polysaccharide biosynthetic process; GO:0005975 carbohydrate metabolic process; GO:0005976 polysaccharide metabolic process; GO:0005982 starch metabolic process; GO:0005984 disaccharide metabolic process; GO:0005985 sucrose metabolic process; GO:0005986 sucrose biosynthetic process; GO:0005996 monosaccharide metabolic process; GO:0006000 fructose metabolic process; GO:0006002 fructose …	GO:0005576 extracellular region; GO:0005622 intracellular; GO:0005623 cell; GO:0005737 cytoplasm; GO:0009507 chloroplast; GO:0009526 plastid envelope; GO:0009532 plastid stroma; GO:0009536 plastid; GO:0009570 chloroplast stroma; GO:0009579 thylakoid; GO:0009941 chloroplast envelope; GO:0031967 organelle envelope; GO:0031975 envelope; GO:0043226 organelle; GO:0043227 membrane-bounded organelle; GO…	GO:0003824 catalytic activity; GO:0016787 hydrolase activity; GO:0016788 hydrolase activity, acting on ester bonds; GO:0016791 phosphatase activity; GO:0019203 carbohydrate phosphatase activity; GO:0042132 fructose 1,6-bisphosphate 1-phosphatase activity; GO:0042578 phosphoric ester hydrolase activity; GO:0050278 sedoheptulose-bisphosphatase activity; GO:0050308 sugar-phosphatase activity;	PF00316	Fructose-1-6-bisphosphatase	G	KOG1458	Fructose-1,6-bisphosphatase
Gene.3101_CL186.Contig2_All	183	1	0.00310207	113.1	-0.10389	cytoplasm				GO:0006950 response to stress; GO:0006979 response to oxidative stress; GO:0008152 metabolic process; GO:0009636 response to toxic substance; GO:0009987 cellular process; GO:0019725 cellular homeostasis; GO:0033554 cellular response to stress; GO:0034599 cellular response to oxidative stress; GO:0042221 response to chemical; GO:0042592 homeostatic process; GO:0045454 cell redox homeostasis; GO:00…	GO:0005622 intracellular; GO:0005623 cell; GO:0005737 cytoplasm;	GO:0003824 catalytic activity; GO:0004791 thioredoxin-disulfide reductase activity; GO:0015035 protein disulfide oxidoreductase activity; GO:0015036 disulfide oxidoreductase activity; GO:0016209 antioxidant activity; GO:0016491 oxidoreductase activity; GO:0016651 oxidoreductase activity, acting on NAD(P)H; GO:0016667 oxidoreductase activity, acting on a sulfur group of donors; GO:0016668 oxidored…	PF00085	Thioredoxin	O	KOG0907	Thioredoxin
Gene.31268_CL3336.Contig2_All	178	1	1.00119e-06	173.07	-3.2628	chloroplast				GO:0001101 response to acid chemical; GO:0006950 response to stress; GO:0006979 response to oxidative stress; GO:0008152 metabolic process; GO:0009414 response to water deprivation; GO:0009415 response to water; GO:0009628 response to abiotic stimulus; GO:0009636 response to toxic substance; GO:0009987 cellular process; GO:0010035 response to inorganic substance; GO:0019725 cellular homeostasis; …	GO:0005622 intracellular; GO:0005623 cell; GO:0005737 cytoplasm; GO:0009507 chloroplast; GO:0009526 plastid envelope; GO:0009532 plastid stroma; GO:0009536 plastid; GO:0009570 chloroplast stroma; GO:0009941 chloroplast envelope; GO:0031967 organelle envelope; GO:0031975 envelope; GO:0043226 organelle; GO:0043227 membrane-bounded organelle; GO:0043229 intracellular organelle; GO:0043231 intracellu…	GO:0003824 catalytic activity; GO:0004791 thioredoxin-disulfide reductase activity; GO:0015035 protein disulfide oxidoreductase activity; GO:0015036 disulfide oxidoreductase activity; GO:0016209 antioxidant activity; GO:0016491 oxidoreductase activity; GO:0016651 oxidoreductase activity, acting on NAD(P)H; GO:0016667 oxidoreductase activity, acting on a sulfur group of donors; GO:0016668 oxidored…	PF00085	Thioredoxin	O	KOG0907	Thioredoxin
Gene.31268_CL3336.Contig2_All	115	1	1.63575e-10	111.98	0.51426	chloroplast				GO:0001101 response to acid chemical; GO:0006950 response to stress; GO:0006979 response to oxidative stress; GO:0008152 metabolic process; GO:0009414 response to water deprivation; GO:0009415 response to water; GO:0009628 response to abiotic stimulus; GO:0009636 response to toxic substance; GO:0009987 cellular process; GO:0010035 response to inorganic substance; GO:0019725 cellular homeostasis; …	GO:0005622 intracellular; GO:0005623 cell; GO:0005737 cytoplasm; GO:0009507 chloroplast; GO:0009526 plastid envelope; GO:0009532 plastid stroma; GO:0009536 plastid; GO:0009570 chloroplast stroma; GO:0009941 chloroplast envelope; GO:0031967 organelle envelope; GO:0031975 envelope; GO:0043226 organelle; GO:0043227 membrane-bounded organelle; GO:0043229 intracellular organelle; GO:0043231 intracellu…	GO:0003824 catalytic activity; GO:0004791 thioredoxin-disulfide reductase activity; GO:0015035 protein disulfide oxidoreductase activity; GO:0015036 disulfide oxidoreductase activity; GO:0016209 antioxidant activity; GO:0016491 oxidoreductase activity; GO:0016651 oxidoreductase activity, acting on NAD(P)H; GO:0016667 oxidoreductase activity, acting on a sulfur group of donors; GO:0016668 oxidored…	PF00085	Thioredoxin	O	KOG0907	Thioredoxin
Gene.31268_CL3336.Contig2_All	306	1	3.72952e-28	164.56	9.8375	chloroplast				GO:0001101 response to acid chemical; GO:0006950 response to stress; GO:0006979 response to oxidative stress; GO:0008152 metabolic process; GO:0009414 response to water deprivation; GO:0009415 response to water; GO:0009628 response to abiotic stimulus; GO:0009636 response to toxic substance; GO:0009987 cellular process; GO:0010035 response to inorganic substance; GO:0019725 cellular homeostasis; …	GO:0005622 intracellular; GO:0005623 cell; GO:0005737 cytoplasm; GO:0009507 chloroplast; GO:0009526 plastid envelope; GO:0009532 plastid stroma; GO:0009536 plastid; GO:0009570 chloroplast stroma; GO:0009941 chloroplast envelope; GO:0031967 organelle envelope; GO:0031975 envelope; GO:0043226 organelle; GO:0043227 membrane-bounded organelle; GO:0043229 intracellular organelle; GO:0043231 intracellu…	GO:0003824 catalytic activity; GO:0004791 thioredoxin-disulfide reductase activity; GO:0015035 protein disulfide oxidoreductase activity; GO:0015036 disulfide oxidoreductase activity; GO:0016209 antioxidant activity; GO:0016491 oxidoreductase activity; GO:0016651 oxidoreductase activity, acting on NAD(P)H; GO:0016667 oxidoreductase activity, acting on a sulfur group of donors; GO:0016668 oxidored…	PF00085	Thioredoxin	O	KOG0907	Thioredoxin
Gene.31293_CL3340.Contig2_All	312	1	2.39206e-08	165.72	3.1252	cytoplasm	K01823	idi, IDI; isopentenyl-diphosphate Delta-isomerase [EC:5.3.3.2]	map00900 Terpenoid backbone biosynthesis; map01100 Metabolic pathways; map01110 Biosynthesis of secondary metabolites	GO:0000003 reproduction; GO:0003006 developmental process involved in reproduction; GO:0006629 lipid metabolic process; GO:0006644 phospholipid metabolic process; GO:0006720 isoprenoid metabolic process; GO:0006793 phosphorus metabolic process; GO:0006796 phosphate-containing compound metabolic process; GO:0007275 multicellular organism development; GO:0008152 metabolic process; GO:0008299 isopre…	GO:0005622 intracellular; GO:0005623 cell; GO:0005737 cytoplasm; GO:0005739 mitochondrion; GO:0005829 cytosol; GO:0009507 chloroplast; GO:0009536 plastid; GO:0043226 organelle; GO:0043227 membrane-bounded organelle; GO:0043229 intracellular organelle; GO:0043231 intracellular membrane-bounded organelle;	GO:0003824 catalytic activity; GO:0004452 isopentenyl-diphosphate delta-isomerase activity; GO:0016853 isomerase activity; GO:0016860 intramolecular oxidoreductase activity; GO:0016863 intramolecular oxidoreductase activity, transposing C=C bonds;	PF00293	NUDIX domain	Q	KOG0142	Isopentenyl pyrophosphate:dimethylallyl pyrophosphate isomerase
Gene.31293_CL3340.Contig2_All	121	1	8.09837e-25	153.18	1.514	cytoplasm	K01823	idi, IDI; isopentenyl-diphosphate Delta-isomerase [EC:5.3.3.2]	map00900 Terpenoid backbone biosynthesis; map01100 Metabolic pathways; map01110 Biosynthesis of secondary metabolites	GO:0000003 reproduction; GO:0003006 developmental process involved in reproduction; GO:0006629 lipid metabolic process; GO:0006644 phospholipid metabolic process; GO:0006720 isoprenoid metabolic process; GO:0006793 phosphorus metabolic process; GO:0006796 phosphate-containing compound metabolic process; GO:0007275 multicellular organism development; GO:0008152 metabolic process; GO:0008299 isopre…	GO:0005622 intracellular; GO:0005623 cell; GO:0005737 cytoplasm; GO:0005739 mitochondrion; GO:0005829 cytosol; GO:0009507 chloroplast; GO:0009536 plastid; GO:0043226 organelle; GO:0043227 membrane-bounded organelle; GO:0043229 intracellular organelle; GO:0043231 intracellular membrane-bounded organelle;	GO:0003824 catalytic activity; GO:0004452 isopentenyl-diphosphate delta-isomerase activity; GO:0016853 isomerase activity; GO:0016860 intramolecular oxidoreductase activity; GO:0016863 intramolecular oxidoreductase activity, transposing C=C bonds;	PF00293	NUDIX domain	Q	KOG0142	Isopentenyl pyrophosphate:dimethylallyl pyrophosphate isomerase
Gene.3131_CL192.Contig11_All	322	1	1.63889e-18	191.24	-1.2762	chloroplast	K01735	aroB; 3-dehydroquinate synthase [EC:4.2.3.4]	map00400 Phenylalanine, tyrosine and tryptophan biosynthesis; map01100 Metabolic pathways; map01110 Biosynthesis of secondary metabolites; map01230 Biosynthesis of amino acids		GO:0005622 intracellular; GO:0005623 cell; GO:0005737 cytoplasm; GO:0005768 endosome; GO:0005794 Golgi apparatus; GO:0005802 trans-Golgi network; GO:0009507 chloroplast; GO:0009532 plastid stroma; GO:0009536 plastid; GO:0009570 chloroplast stroma; GO:0012505 endomembrane system; GO:0031410 cytoplasmic vesicle; GO:0031982 vesicle; GO:0031984 organelle subcompartment; GO:0043226 organelle; GO:00432…		PF01761	3-dehydroquinate synthase	E	KOG0692	Pentafunctional AROM protein
Gene.31493_CL3372.Contig7_All	104	1	9.57379e-07	125.17	3.7289	cytoplasm	K03037	PSMD6, RPN7; 26S proteasome regulatory subunit N7	map03050 Proteasome	GO:0006508 proteolysis; GO:0006511 ubiquitin-dependent protein catabolic process; GO:0006807 nitrogen compound metabolic process; GO:0008152 metabolic process; GO:0009056 catabolic process; GO:0009057 macromolecule catabolic process; GO:0009987 cellular process; GO:0010498 proteasomal protein catabolic process; GO:0019538 protein metabolic process; GO:0019941 modification-dependent protein catabo…	GO:0000502 proteasome complex; GO:0005622 intracellular; GO:0005623 cell; GO:0005634 nucleus; GO:0005737 cytoplasm; GO:0005829 cytosol; GO:0005886 plasma membrane; GO:0016020 membrane; GO:0032991 protein-containing complex; GO:0043226 organelle; GO:0043227 membrane-bounded organelle; GO:0043229 intracellular organelle; GO:0043231 intracellular membrane-bounded organelle; GO:0071944 cell periphery…		PF01399	PCI domain	O	KOG0687	26S proteasome regulatory complex, subunit RPN7/PSMD6
Gene.31493_CL3372.Contig7_All	346	1	1.44914e-05	116.36	-2.1585	cytoplasm	K03037	PSMD6, RPN7; 26S proteasome regulatory subunit N7	map03050 Proteasome	GO:0006508 proteolysis; GO:0006511 ubiquitin-dependent protein catabolic process; GO:0006807 nitrogen compound metabolic process; GO:0008152 metabolic process; GO:0009056 catabolic process; GO:0009057 macromolecule catabolic process; GO:0009987 cellular process; GO:0010498 proteasomal protein catabolic process; GO:0019538 protein metabolic process; GO:0019941 modification-dependent protein catabo…	GO:0000502 proteasome complex; GO:0005622 intracellular; GO:0005623 cell; GO:0005634 nucleus; GO:0005737 cytoplasm; GO:0005829 cytosol; GO:0005886 plasma membrane; GO:0016020 membrane; GO:0032991 protein-containing complex; GO:0043226 organelle; GO:0043227 membrane-bounded organelle; GO:0043229 intracellular organelle; GO:0043231 intracellular membrane-bounded organelle; GO:0071944 cell periphery…		PF01399	PCI domain	O	KOG0687	26S proteasome regulatory complex, subunit RPN7/PSMD6
Gene.31704_CL3408.Contig6_All	190	1	5.93017e-13	162.21	-0.18147	mitochondria	K01679	E4.2.1.2B, fumC, FH; fumarate hydratase, class II [EC:4.2.1.2]	map00020 Citrate cycle (TCA cycle); map00620 Pyruvate metabolism; map01100 Metabolic pathways; map01110 Biosynthesis of secondary metabolites; map01200 Carbon metabolism	GO:0000003 reproduction; GO:0003006 developmental process involved in reproduction; GO:0006082 organic acid metabolic process; GO:0006091 generation of precursor metabolites and energy; GO:0006099 tricarboxylic acid cycle; GO:0006101 citrate metabolic process; GO:0006106 fumarate metabolic process; GO:0006108 malate metabolic process; GO:0006950 response to stress; GO:0006970 response to osmotic …	GO:0005622 intracellular; GO:0005623 cell; GO:0005737 cytoplasm; GO:0005739 mitochondrion; GO:0043226 organelle; GO:0043227 membrane-bounded organelle; GO:0043229 intracellular organelle; GO:0043231 intracellular membrane-bounded organelle;	GO:0003824 catalytic activity; GO:0004333 fumarate hydratase activity; GO:0016829 lyase activity; GO:0016835 carbon-oxygen lyase activity; GO:0016836 hydro-lyase activity;	PF00206; PF10415	Lyase; Fumarase C C-terminus	C	KOG1317	Fumarase
Gene.31704_CL3408.Contig6_All	234	1	8.34571e-257	262.52	11.223	mitochondria	K01679	E4.2.1.2B, fumC, FH; fumarate hydratase, class II [EC:4.2.1.2]	map00020 Citrate cycle (TCA cycle); map00620 Pyruvate metabolism; map01100 Metabolic pathways; map01110 Biosynthesis of secondary metabolites; map01200 Carbon metabolism	GO:0000003 reproduction; GO:0003006 developmental process involved in reproduction; GO:0006082 organic acid metabolic process; GO:0006091 generation of precursor metabolites and energy; GO:0006099 tricarboxylic acid cycle; GO:0006101 citrate metabolic process; GO:0006106 fumarate metabolic process; GO:0006108 malate metabolic process; GO:0006950 response to stress; GO:0006970 response to osmotic …	GO:0005622 intracellular; GO:0005623 cell; GO:0005737 cytoplasm; GO:0005739 mitochondrion; GO:0043226 organelle; GO:0043227 membrane-bounded organelle; GO:0043229 intracellular organelle; GO:0043231 intracellular membrane-bounded organelle;	GO:0003824 catalytic activity; GO:0004333 fumarate hydratase activity; GO:0016829 lyase activity; GO:0016835 carbon-oxygen lyase activity; GO:0016836 hydro-lyase activity;	PF00206; PF10415	Lyase; Fumarase C C-terminus	C	KOG1317	Fumarase
Gene.31857_CL3428.Contig3_All	126	1	1.87014e-82	218.12	0.90604	chloroplast									L	KOG0017	FOG: Transposon-encoded proteins with TYA, reverse transcriptase, integrase domains in various combinations
Gene.31872_CL3431.Contig2_All	781	1	2.95478e-05	154.28	-1.4828	chloroplast	K01952	PFAS, purL; phosphoribosylformylglycinamidine synthase [EC:6.3.5.3]	map00230 Purine metabolism; map01100 Metabolic pathways; map01110 Biosynthesis of secondary metabolites	GO:0007275 multicellular organism development; GO:0009555 pollen development; GO:0032501 multicellular organismal process; GO:0032502 developmental process; GO:0048229 gametophyte development; GO:0048856 anatomical structure development; GO:0055046 microgametogenesis;	GO:0005622 intracellular; GO:0005623 cell; GO:0005737 cytoplasm; GO:0005739 mitochondrion; GO:0009507 chloroplast; GO:0009532 plastid stroma; GO:0009536 plastid; GO:0009570 chloroplast stroma; GO:0043226 organelle; GO:0043227 membrane-bounded organelle; GO:0043229 intracellular organelle; GO:0043231 intracellular membrane-bounded organelle;	GO:0000166 nucleotide binding; GO:0003824 catalytic activity; GO:0004642 phosphoribosylformylglycinamidine synthase activity; GO:0005488 binding; GO:0005524 ATP binding; GO:0008144 drug binding; GO:0016874 ligase activity; GO:0016879 ligase activity, forming carbon-nitrogen bonds; GO:0016884 carbon-nitrogen ligase activity, with glutamine as amido-N-donor; GO:0017076 purine nucleotide binding; GO…	PF02769; PF13507	AIR synthase related protein, C-terminal domain; CobB/CobQ-like glutamine amidotransferase domain	F	KOG1907	Phosphoribosylformylglycinamidine synthase
Gene.31930_CL3441.Contig1_All	70	0.98831	9.15871e-36	111.98	1.8186	chloroplast	K02693	psaE; photosystem I subunit IV	map00195 Photosynthesis; map01100 Metabolic pathways				PF02427	Photosystem I reaction centre subunit IV / PsaE
Gene.31977_CL3452.Contig2_All	119	1	0.00151058	90.761	-0.262	chloroplast	K09834	VTE1, SXD1; tocopherol cyclase [EC:5.5.1.24]	map00130 Ubiquinone and other terpenoid-quinone biosynthesis; map01100 Metabolic pathways; map01110 Biosynthesis of secondary metabolites	GO:0006082 organic acid metabolic process; GO:0006629 lipid metabolic process; GO:0006631 fatty acid metabolic process; GO:0006720 isoprenoid metabolic process; GO:0006721 terpenoid metabolic process; GO:0006725 cellular aromatic compound metabolic process; GO:0006766 vitamin metabolic process; GO:0006775 fat-soluble vitamin metabolic process; GO:0006778 porphyrin-containing compound metabolic pr…	GO:0005622 intracellular; GO:0005623 cell; GO:0005737 cytoplasm; GO:0009507 chloroplast; GO:0009526 plastid envelope; GO:0009528 plastid inner membrane; GO:0009532 plastid stroma; GO:0009534 chloroplast thylakoid; GO:0009536 plastid; GO:0009570 chloroplast stroma; GO:0009579 thylakoid; GO:0009706 chloroplast inner membrane; GO:0009941 chloroplast envelope; GO:0010287 plastoglobule; GO:0016020 mem…	GO:0003824 catalytic activity; GO:0009975 cyclase activity; GO:0009976 tocopherol cyclase activity;
Gene.31977_CL3452.Contig2_All	321	1	2.5417e-31	172.09	5.8632	chloroplast	K09834	VTE1, SXD1; tocopherol cyclase [EC:5.5.1.24]	map00130 Ubiquinone and other terpenoid-quinone biosynthesis; map01100 Metabolic pathways; map01110 Biosynthesis of secondary metabolites	GO:0006082 organic acid metabolic process; GO:0006629 lipid metabolic process; GO:0006631 fatty acid metabolic process; GO:0006720 isoprenoid metabolic process; GO:0006721 terpenoid metabolic process; GO:0006725 cellular aromatic compound metabolic process; GO:0006766 vitamin metabolic process; GO:0006775 fat-soluble vitamin metabolic process; GO:0006778 porphyrin-containing compound metabolic pr…	GO:0005622 intracellular; GO:0005623 cell; GO:0005737 cytoplasm; GO:0009507 chloroplast; GO:0009526 plastid envelope; GO:0009528 plastid inner membrane; GO:0009532 plastid stroma; GO:0009534 chloroplast thylakoid; GO:0009536 plastid; GO:0009570 chloroplast stroma; GO:0009579 thylakoid; GO:0009706 chloroplast inner membrane; GO:0009941 chloroplast envelope; GO:0010287 plastoglobule; GO:0016020 mem…	GO:0003824 catalytic activity; GO:0009975 cyclase activity; GO:0009976 tocopherol cyclase activity;
Gene.32036_CL3461.Contig3_All	337	1	6.67218e-08	148.69	2.6735	chloroplast	K17871	ndh1; NADH:ubiquinone reductase (non-electrogenic) [EC:1.6.5.9]		GO:0008152 metabolic process; GO:0055114 oxidation-reduction process;	GO:0005622 intracellular; GO:0005623 cell; GO:0005737 cytoplasm; GO:0005739 mitochondrion; GO:0005740 mitochondrial envelope; GO:0005743 mitochondrial inner membrane; GO:0005758 mitochondrial intermembrane space; GO:0005777 peroxisome; GO:0016020 membrane; GO:0019866 organelle inner membrane; GO:0019898 extrinsic component of membrane; GO:0031090 organelle membrane; GO:0031312 extrinsic component…	GO:0003824 catalytic activity; GO:0016491 oxidoreductase activity;	PF07992	Pyridine nucleotide-disulphide oxidoreductase	C	KOG2495	NADH-dehydrogenase (ubiquinone)
Gene.32123_CL3480.Contig4_All	117	1	2.55629e-47	182.22	-2.9382	cytoplasm	K02870	RP-L12e, RPL12; large subunit ribosomal protein L12e	map03010 Ribosome				PF03946; PF00298	Ribosomal protein L11, N-terminal domain; Ribosomal protein L11, RNA binding domain	J	KOG0886	40S ribosomal protein S2
Gene.32142_CL3482.Contig8_All	551	1	2.26649e-05	117.21	6.2351	chloroplast	K00705	malQ; 4-alpha-glucanotransferase [EC:2.4.1.25]	map00500 Starch and sucrose metabolism; map01100 Metabolic pathways; map01110 Biosynthesis of secondary metabolites	GO:0000023 maltose metabolic process; GO:0000025 maltose catabolic process; GO:0000272 polysaccharide catabolic process; GO:0005975 carbohydrate metabolic process; GO:0005976 polysaccharide metabolic process; GO:0005977 glycogen metabolic process; GO:0005982 starch metabolic process; GO:0005983 starch catabolic process; GO:0005984 disaccharide metabolic process; GO:0006073 cellular glucan metabol…	GO:0005622 intracellular; GO:0005623 cell; GO:0005737 cytoplasm; GO:0005829 cytosol;	GO:0003824 catalytic activity; GO:0004133 glycogen debranching enzyme activity; GO:0004134 4-alpha-glucanotransferase activity; GO:0005488 binding; GO:0010297 heteropolysaccharide binding; GO:0016740 transferase activity; GO:0016757 transferase activity, transferring glycosyl groups; GO:0016758 transferase activity, transferring hexosyl groups; GO:0030246 carbohydrate binding; GO:0030247 polysacc…	PF02446	4-alpha-glucanotransferase
Gene.32142_CL3482.Contig8_All	227	1	9.67637e-37	191.95	5.6999	chloroplast	K00705	malQ; 4-alpha-glucanotransferase [EC:2.4.1.25]	map00500 Starch and sucrose metabolism; map01100 Metabolic pathways; map01110 Biosynthesis of secondary metabolites	GO:0000023 maltose metabolic process; GO:0000025 maltose catabolic process; GO:0000272 polysaccharide catabolic process; GO:0005975 carbohydrate metabolic process; GO:0005976 polysaccharide metabolic process; GO:0005977 glycogen metabolic process; GO:0005982 starch metabolic process; GO:0005983 starch catabolic process; GO:0005984 disaccharide metabolic process; GO:0006073 cellular glucan metabol…	GO:0005622 intracellular; GO:0005623 cell; GO:0005737 cytoplasm; GO:0005829 cytosol;	GO:0003824 catalytic activity; GO:0004133 glycogen debranching enzyme activity; GO:0004134 4-alpha-glucanotransferase activity; GO:0005488 binding; GO:0010297 heteropolysaccharide binding; GO:0016740 transferase activity; GO:0016757 transferase activity, transferring glycosyl groups; GO:0016758 transferase activity, transferring hexosyl groups; GO:0030246 carbohydrate binding; GO:0030247 polysacc…	PF02446	4-alpha-glucanotransferase
Gene.32274_CL3509.Contig2_All	48	1	2.46905e-14	114.5	1.5127	cytoplasm	K02901	RP-L27e, RPL27; large subunit ribosomal protein L27e	map03010 Ribosome						J	KOG3418	60S ribosomal protein L27
Gene.32668_CL3593.Contig4_All	212	1	1.56701e-52	147.72	4.723	chloroplast				GO:0006091 generation of precursor metabolites and energy; GO:0008152 metabolic process; GO:0009767 photosynthetic electron transport chain; GO:0009773 photosynthetic electron transport in photosystem I; GO:0009987 cellular process; GO:0015979 photosynthesis; GO:0019684 photosynthesis, light reaction; GO:0022900 electron transport chain; GO:0044237 cellular metabolic process; GO:0055114 oxidation…	GO:0005622 intracellular; GO:0005623 cell; GO:0005737 cytoplasm; GO:0009507 chloroplast; GO:0009534 chloroplast thylakoid; GO:0009535 chloroplast thylakoid membrane; GO:0009536 plastid; GO:0009579 thylakoid; GO:0016020 membrane; GO:0031976 plastid thylakoid; GO:0031984 organelle subcompartment; GO:0034357 photosynthetic membrane; GO:0042651 thylakoid membrane; GO:0043226 organelle; GO:0043227 mem…	GO:0003824 catalytic activity; GO:0005488 binding; GO:0005515 protein binding; GO:0016491 oxidoreductase activity; GO:0016730 oxidoreductase activity, acting on iron-sulfur proteins as donors; GO:0019904 protein domain specific binding; GO:0042802 identical protein binding;
Gene.32700_CL3599.Contig3_All	428	1	7.08738e-47	146.75	-2.7567	cytoplasm	K00873	PK, pyk; pyruvate kinase [EC:2.7.1.40]	map00010 Glycolysis / Gluconeogenesis; map00230 Purine metabolism; map00620 Pyruvate metabolism; map01100 Metabolic pathways; map01110 Biosynthesis of secondary metabolites; map01200 Carbon metabolism; map01230 Biosynthesis of amino acids				PF02887	Pyruvate kinase, alpha/beta domain	G	KOG2323	Pyruvate kinase
Gene.32700_CL3599.Contig3_All	385	1	7.83758e-07	103.27	-0.81137	cytoplasm	K00873	PK, pyk; pyruvate kinase [EC:2.7.1.40]	map00010 Glycolysis / Gluconeogenesis; map00230 Purine metabolism; map00620 Pyruvate metabolism; map01100 Metabolic pathways; map01110 Biosynthesis of secondary metabolites; map01200 Carbon metabolism; map01230 Biosynthesis of amino acids				PF02887	Pyruvate kinase, alpha/beta domain	G	KOG2323	Pyruvate kinase
Gene.32748_CL3606.Contig9_All	30	1	2.09845e-160	283.15	7.4258	cytoplasm	K00434	E1.11.1.11; L-ascorbate peroxidase [EC:1.11.1.11]	map00053 Ascorbate and aldarate metabolism; map00480 Glutathione metabolism; map01100 Metabolic pathways	GO:0000003 reproduction; GO:0000302 response to reactive oxygen species; GO:0003006 developmental process involved in reproduction; GO:0006950 response to stress; GO:0006970 response to osmotic stress; GO:0006979 response to oxidative stress; GO:0007275 multicellular organism development; GO:0008152 metabolic process; GO:0009056 catabolic process; GO:0009266 response to temperature stimulus; GO:0…	GO:0005618 cell wall; GO:0005622 intracellular; GO:0005623 cell; GO:0005737 cytoplasm; GO:0005794 Golgi apparatus; GO:0005829 cytosol; GO:0005886 plasma membrane; GO:0005911 cell-cell junction; GO:0009506 plasmodesma; GO:0009507 chloroplast; GO:0009532 plastid stroma; GO:0009536 plastid; GO:0009570 chloroplast stroma; GO:0012505 endomembrane system; GO:0016020 membrane; GO:0030054 cell junction; …	GO:0003824 catalytic activity; GO:0004130 cytochrome-c peroxidase activity; GO:0004601 peroxidase activity; GO:0016209 antioxidant activity; GO:0016491 oxidoreductase activity; GO:0016684 oxidoreductase activity, acting on peroxide as acceptor; GO:0016688 L-ascorbate peroxidase activity;	PF00141	Peroxidase
Gene.32748_CL3606.Contig9_All	52	1	3.32234e-121	277.87	0.988	cytoplasm	K00434	E1.11.1.11; L-ascorbate peroxidase [EC:1.11.1.11]	map00053 Ascorbate and aldarate metabolism; map00480 Glutathione metabolism; map01100 Metabolic pathways	GO:0000003 reproduction; GO:0000302 response to reactive oxygen species; GO:0003006 developmental process involved in reproduction; GO:0006950 response to stress; GO:0006970 response to osmotic stress; GO:0006979 response to oxidative stress; GO:0007275 multicellular organism development; GO:0008152 metabolic process; GO:0009056 catabolic process; GO:0009266 response to temperature stimulus; GO:0…	GO:0005618 cell wall; GO:0005622 intracellular; GO:0005623 cell; GO:0005737 cytoplasm; GO:0005794 Golgi apparatus; GO:0005829 cytosol; GO:0005886 plasma membrane; GO:0005911 cell-cell junction; GO:0009506 plasmodesma; GO:0009507 chloroplast; GO:0009532 plastid stroma; GO:0009536 plastid; GO:0009570 chloroplast stroma; GO:0012505 endomembrane system; GO:0016020 membrane; GO:0030054 cell junction; …	GO:0003824 catalytic activity; GO:0004130 cytochrome-c peroxidase activity; GO:0004601 peroxidase activity; GO:0016209 antioxidant activity; GO:0016491 oxidoreductase activity; GO:0016684 oxidoreductase activity, acting on peroxide as acceptor; GO:0016688 L-ascorbate peroxidase activity;	PF00141	Peroxidase
Gene.32808_CL3618.Contig4_All	403	1	3.31851e-36	158.38	-2.5394	plasma membrane	K12667	SWP1, RPN2; oligosaccharyltransferase complex subunit delta (ribophorin II)	map00510 N-Glycan biosynthesis; map00513 Various types of N-glycan biosynthesis; map01100 Metabolic pathways; map04141 Protein processing in endoplasmic reticulum	GO:0006464 cellular protein modification process; GO:0006486 protein glycosylation; GO:0006487 protein N-linked glycosylation; GO:0006807 nitrogen compound metabolic process; GO:0006950 response to stress; GO:0008152 metabolic process; GO:0009058 biosynthetic process; GO:0009059 macromolecule biosynthetic process; GO:0009100 glycoprotein metabolic process; GO:0009101 glycoprotein biosynthetic pro…	GO:0005618 cell wall; GO:0005622 intracellular; GO:0005623 cell; GO:0005737 cytoplasm; GO:0005739 mitochondrion; GO:0005773 vacuole; GO:0005774 vacuolar membrane; GO:0005783 endoplasmic reticulum; GO:0005789 endoplasmic reticulum membrane; GO:0005794 Golgi apparatus; GO:0005886 plasma membrane; GO:0005911 cell-cell junction; GO:0008250 oligosaccharyltransferase complex; GO:0009505 plant-type cell…				O	KOG2447	Oligosaccharyltransferase, delta subunit (ribophorin II)
Gene.33061_CL3662.Contig3_All	208	1	2.54683e-111	234.3	0.042069	chloroplast	K08909	LHCA3; light-harvesting complex I chlorophyll a/b binding protein 3	map00196 Photosynthesis - antenna proteins; map01100 Metabolic pathways	GO:0006091 generation of precursor metabolites and energy; GO:0008152 metabolic process; GO:0009314 response to radiation; GO:0009416 response to light stimulus; GO:0009628 response to abiotic stimulus; GO:0009765 photosynthesis, light harvesting; GO:0009768 photosynthesis, light harvesting in photosystem I; GO:0009987 cellular process; GO:0015979 photosynthesis; GO:0019684 photosynthesis, light …	GO:0005622 intracellular; GO:0005623 cell; GO:0005737 cytoplasm; GO:0009507 chloroplast; GO:0009526 plastid envelope; GO:0009532 plastid stroma; GO:0009534 chloroplast thylakoid; GO:0009535 chloroplast thylakoid membrane; GO:0009536 plastid; GO:0009570 chloroplast stroma; GO:0009579 thylakoid; GO:0009941 chloroplast envelope; GO:0010287 plastoglobule; GO:0016020 membrane; GO:0031967 organelle env…	GO:0005488 binding; GO:0016168 chlorophyll binding; GO:0031409 pigment binding; GO:0043167 ion binding; GO:0043168 anion binding; GO:0046906 tetrapyrrole binding; GO:0048037 cofactor binding; GO:0097159 organic cyclic compound binding; GO:1901363 heterocyclic compound binding;
Gene.33150_CL3681.Contig5_All	98	1	0.000695567	112.8	-1.2338	endoplasmic reticulum	K00799	GST, gst; glutathione S-transferase [EC:2.5.1.18]	map00480 Glutathione metabolism; map01100 Metabolic pathways				PF02798; PF00043	Glutathione S-transferase, N-terminal domain; Glutathione S-transferase, C-terminal domain	O	KOG0406	Glutathione S-transferase
Gene.33150_CL3681.Contig5_All	45	1	1.37659e-07	164.31	1.1683	endoplasmic reticulum	K00799	GST, gst; glutathione S-transferase [EC:2.5.1.18]	map00480 Glutathione metabolism; map01100 Metabolic pathways				PF02798; PF00043	Glutathione S-transferase, N-terminal domain; Glutathione S-transferase, C-terminal domain	O	KOG0406	Glutathione S-transferase
Gene.33231_CL3688.Contig10_All	525	1	2.40944e-06	102.55	11.779	cytoplasm	K01188	E3.2.1.21; beta-glucosidase [EC:3.2.1.21]	map00460 Cyanoamino acid metabolism; map00500 Starch and sucrose metabolism; map00940 Phenylpropanoid biosynthesis; map01100 Metabolic pathways; map01110 Biosynthesis of secondary metabolites				PF00232	Glycosyl hydrolase family 1	G	KOG0626	Beta-glucosidase, lactase phlorizinhydrolase, and related proteins
Gene.33231_CL3688.Contig10_All	199	1	0	326.69	3.7558	cytoplasm	K01188	E3.2.1.21; beta-glucosidase [EC:3.2.1.21]	map00460 Cyanoamino acid metabolism; map00500 Starch and sucrose metabolism; map00940 Phenylpropanoid biosynthesis; map01100 Metabolic pathways; map01110 Biosynthesis of secondary metabolites				PF00232	Glycosyl hydrolase family 1	G	KOG0626	Beta-glucosidase, lactase phlorizinhydrolase, and related proteins
Gene.33231_CL3688.Contig10_All	275	1	0.00419656	152.26	2.3774	cytoplasm	K01188	E3.2.1.21; beta-glucosidase [EC:3.2.1.21]	map00460 Cyanoamino acid metabolism; map00500 Starch and sucrose metabolism; map00940 Phenylpropanoid biosynthesis; map01100 Metabolic pathways; map01110 Biosynthesis of secondary metabolites				PF00232	Glycosyl hydrolase family 1	G	KOG0626	Beta-glucosidase, lactase phlorizinhydrolase, and related proteins
Gene.33231_CL3688.Contig10_All	186	1	1.10622e-124	239.98	-1.2772	cytoplasm	K01188	E3.2.1.21; beta-glucosidase [EC:3.2.1.21]	map00460 Cyanoamino acid metabolism; map00500 Starch and sucrose metabolism; map00940 Phenylpropanoid biosynthesis; map01100 Metabolic pathways; map01110 Biosynthesis of secondary metabolites				PF00232	Glycosyl hydrolase family 1	G	KOG0626	Beta-glucosidase, lactase phlorizinhydrolase, and related proteins
Gene.33626_CL3754.Contig3_All	276	1	2.12471e-26	219.89	0.14671	chloroplast	K03798	ftsH, hflB; cell division protease FtsH [EC:3.4.24.-]		GO:0006091 generation of precursor metabolites and energy; GO:0006508 proteolysis; GO:0006807 nitrogen compound metabolic process; GO:0008152 metabolic process; GO:0009056 catabolic process; GO:0009057 macromolecule catabolic process; GO:0009314 response to radiation; GO:0009416 response to light stimulus; GO:0009628 response to abiotic stimulus; GO:0009642 response to light intensity; GO:0009644…		GO:0003824 catalytic activity; GO:0004176 ATP-dependent peptidase activity; GO:0008233 peptidase activity; GO:0008237 metallopeptidase activity; GO:0016462 pyrophosphatase activity; GO:0016787 hydrolase activity; GO:0016817 hydrolase activity, acting on acid anhydrides; GO:0016818 hydrolase activity, acting on acid anhydrides, in phosphorus-containing anhydrides; GO:0016887 ATPase activity; GO:00…	PF00004; PF01434	ATPase family associated with various cellular activities (AAA); Peptidase family M41	O	KOG0731	AAA+-type ATPase containing the peptidase M41 domain
Gene.33671_CL3762.Contig1_All	108	1	2.5882e-138	244.45	9.8632	cytoplasm	K07071	K07071; uncharacterized protein		GO:0006996 organelle organization; GO:0009657 plastid organization; GO:0009658 chloroplast organization; GO:0009987 cellular process; GO:0010020 chloroplast fission; GO:0016043 cellular component organization; GO:0043572 plastid fission; GO:0048285 organelle fission; GO:0071840 cellular component organization or biogenesis;	GO:0005622 intracellular; GO:0005623 cell; GO:0005737 cytoplasm; GO:0009507 chloroplast; GO:0009526 plastid envelope; GO:0009536 plastid; GO:0009941 chloroplast envelope; GO:0031967 organelle envelope; GO:0031975 envelope; GO:0043226 organelle; GO:0043227 membrane-bounded organelle; GO:0043229 intracellular organelle; GO:0043231 intracellular membrane-bounded organelle;	GO:0005488 binding; GO:0005515 protein binding; GO:0042802 identical protein binding; GO:0042803 protein homodimerization activity; GO:0046983 protein dimerization activity;			F	KOG3019	Predicted nucleoside-diphosphate sugar epimerase
Gene.33941_CL3802.Contig5_All	677	1	6.47165e-05	117.21	-1.5563	cytoplasm				GO:0009888 tissue development; GO:0010087 phloem or xylem histogenesis; GO:0010088 phloem development; GO:0032502 developmental process; GO:0048856 anatomical structure development;		GO:0005488 binding; GO:0005515 protein binding; GO:0042802 identical protein binding; GO:0042803 protein homodimerization activity; GO:0043621 protein self-association; GO:0046983 protein dimerization activity;
Gene.33941_CL3802.Contig5_All	618	1	2.70904e-05	110.58	3.1085	cytoplasm				GO:0009888 tissue development; GO:0010087 phloem or xylem histogenesis; GO:0010088 phloem development; GO:0032502 developmental process; GO:0048856 anatomical structure development;		GO:0005488 binding; GO:0005515 protein binding; GO:0042802 identical protein binding; GO:0042803 protein homodimerization activity; GO:0043621 protein self-association; GO:0046983 protein dimerization activity;
Gene.33972_CL3810.Contig2_All	350	1	0.000583948	86.729	4.7516	mitochondria	K23164	RTN4IP1; reticulon-4-interacting protein 1, mitochondrial		GO:0007275 multicellular organism development; GO:0007399 nervous system development; GO:0009987 cellular process; GO:0010975 regulation of neuron projection development; GO:0022008 neurogenesis; GO:0030154 cell differentiation; GO:0031344 regulation of cell projection organization; GO:0032501 multicellular organismal process; GO:0032502 developmental process; GO:0045595 regulation of cell differ…	GO:0005622 intracellular; GO:0005623 cell; GO:0005737 cytoplasm; GO:0005739 mitochondrion; GO:0005740 mitochondrial envelope; GO:0005741 mitochondrial outer membrane; GO:0016020 membrane; GO:0019867 outer membrane; GO:0031090 organelle membrane; GO:0031966 mitochondrial membrane; GO:0031967 organelle envelope; GO:0031968 organelle outer membrane; GO:0031975 envelope; GO:0043226 organelle; GO:0043…		PF08240; PF13602	Alcohol dehydrogenase GroES-like domain; Zinc-binding dehydrogenase	C	KOG1198	Zinc-binding oxidoreductase
Gene.33996_CL3815.Contig3_All	245	1	0.000719036	121.8	1.4275	chloroplast				GO:0006091 generation of precursor metabolites and energy; GO:0006605 protein targeting; GO:0006612 protein targeting to membrane; GO:0006725 cellular aromatic compound metabolic process; GO:0006778 porphyrin-containing compound metabolic process; GO:0006787 porphyrin-containing compound catabolic process; GO:0006807 nitrogen compound metabolic process; GO:0006810 transport; GO:0006886 intracellu…	GO:0005622 intracellular; GO:0005623 cell; GO:0005737 cytoplasm; GO:0009507 chloroplast; GO:0009526 plastid envelope; GO:0009527 plastid outer membrane; GO:0009528 plastid inner membrane; GO:0009532 plastid stroma; GO:0009534 chloroplast thylakoid; GO:0009535 chloroplast thylakoid membrane; GO:0009536 plastid; GO:0009570 chloroplast stroma; GO:0009579 thylakoid; GO:0009707 chloroplast outer membr…
Gene.33996_CL3815.Contig3_All	300	1	6.57137e-26	178.95	-2.4105	chloroplast				GO:0006091 generation of precursor metabolites and energy; GO:0006605 protein targeting; GO:0006612 protein targeting to membrane; GO:0006725 cellular aromatic compound metabolic process; GO:0006778 porphyrin-containing compound metabolic process; GO:0006787 porphyrin-containing compound catabolic process; GO:0006807 nitrogen compound metabolic process; GO:0006810 transport; GO:0006886 intracellu…	GO:0005622 intracellular; GO:0005623 cell; GO:0005737 cytoplasm; GO:0009507 chloroplast; GO:0009526 plastid envelope; GO:0009527 plastid outer membrane; GO:0009528 plastid inner membrane; GO:0009532 plastid stroma; GO:0009534 chloroplast thylakoid; GO:0009535 chloroplast thylakoid membrane; GO:0009536 plastid; GO:0009570 chloroplast stroma; GO:0009579 thylakoid; GO:0009707 chloroplast outer membr…
Gene.34295_CL3860.Contig2_All	387	1	4.17669e-08	177.41	-2.5926	chloroplast	K03035	PSMD12, RPN5; 26S proteasome regulatory subunit N5	map03050 Proteasome	GO:0006508 proteolysis; GO:0006511 ubiquitin-dependent protein catabolic process; GO:0006807 nitrogen compound metabolic process; GO:0007275 multicellular organism development; GO:0008152 metabolic process; GO:0009056 catabolic process; GO:0009057 macromolecule catabolic process; GO:0009987 cellular process; GO:0010498 proteasomal protein catabolic process; GO:0019538 protein metabolic process; G…	GO:0000502 proteasome complex; GO:0005622 intracellular; GO:0005623 cell; GO:0005634 nucleus; GO:0005737 cytoplasm; GO:0005838 proteasome regulatory particle; GO:0008541 proteasome regulatory particle, lid subcomplex; GO:0022624 proteasome accessory complex; GO:0031595 nuclear proteasome complex; GO:0031974 membrane-enclosed lumen; GO:0031981 nuclear lumen; GO:0032991 protein-containing complex; …		PF01399	PCI domain	O	KOG1498	26S proteasome regulatory complex, subunit RPN5/PSMD12
Gene.34626_CL3928.Contig1_All	149	1	0.000366914	108.93	0.86806	chloroplast	K00161	PDHA, pdhA; pyruvate dehydrogenase E1 component alpha subunit [EC:1.2.4.1]	map00010 Glycolysis / Gluconeogenesis; map00020 Citrate cycle (TCA cycle); map00620 Pyruvate metabolism; map01100 Metabolic pathways; map01110 Biosynthesis of secondary metabolites; map01200 Carbon metabolism						C	KOG0225	Pyruvate dehydrogenase E1, alpha subunit
Gene.34626_CL3928.Contig1_All	246	1	0.00386454	130	1.7029	chloroplast	K00161	PDHA, pdhA; pyruvate dehydrogenase E1 component alpha subunit [EC:1.2.4.1]	map00010 Glycolysis / Gluconeogenesis; map00020 Citrate cycle (TCA cycle); map00620 Pyruvate metabolism; map01100 Metabolic pathways; map01110 Biosynthesis of secondary metabolites; map01200 Carbon metabolism						C	KOG0225	Pyruvate dehydrogenase E1, alpha subunit
Gene.34909_CL3981.Contig4_All	34	1	7.65978e-07	77.431	-3.707	nucleus	K01068	ACOT1_2_4; acyl-coenzyme A thioesterase 1/2/4 [EC:3.1.2.2]	map00062 Fatty acid elongation; map01040 Biosynthesis of unsaturated fatty acids; map01100 Metabolic pathways; map01110 Biosynthesis of secondary metabolites	GO:0006082 organic acid metabolic process; GO:0006139 nucleobase-containing compound metabolic process; GO:0006163 purine nucleotide metabolic process; GO:0006629 lipid metabolic process; GO:0006631 fatty acid metabolic process; GO:0006637 acyl-CoA metabolic process; GO:0006725 cellular aromatic compound metabolic process; GO:0006732 coenzyme metabolic process; GO:0006753 nucleoside phosphate met…	GO:0005622 intracellular; GO:0005623 cell; GO:0005737 cytoplasm; GO:0005777 peroxisome; GO:0005782 peroxisomal matrix; GO:0031907 microbody lumen; GO:0031974 membrane-enclosed lumen; GO:0042579 microbody; GO:0043226 organelle; GO:0043227 membrane-bounded organelle; GO:0043229 intracellular organelle; GO:0043231 intracellular membrane-bounded organelle; GO:0043233 organelle lumen; GO:0070013 intra…	GO:0003824 catalytic activity; GO:0005102 signaling receptor binding; GO:0005488 binding; GO:0005515 protein binding; GO:0016289 CoA hydrolase activity; GO:0016290 palmitoyl-CoA hydrolase activity; GO:0016787 hydrolase activity; GO:0016788 hydrolase activity, acting on ester bonds; GO:0016790 thiolester hydrolase activity; GO:0047617 acyl-CoA hydrolase activity; GO:0052815 medium-chain acyl-CoA h…	PF00027; PF13622	Cyclic nucleotide-binding domain; Thioesterase-like superfamily	I	KOG3016	Acyl-CoA thioesterase
Gene.35176_CL4015.Contig3_All	178	1	3.62379e-55	196.38	6.4036	mitochondria				GO:0006950 response to stress; GO:0006979 response to oxidative stress; GO:0008152 metabolic process; GO:0009636 response to toxic substance; GO:0009987 cellular process; GO:0010190 cytochrome b6f complex assembly; GO:0016043 cellular component organization; GO:0017004 cytochrome complex assembly; GO:0019725 cellular homeostasis; GO:0022607 cellular component assembly; GO:0033554 cellular respons…	GO:0005622 intracellular; GO:0005623 cell; GO:0005737 cytoplasm; GO:0009507 chloroplast; GO:0009534 chloroplast thylakoid; GO:0009535 chloroplast thylakoid membrane; GO:0009536 plastid; GO:0009579 thylakoid; GO:0016020 membrane; GO:0031976 plastid thylakoid; GO:0031977 thylakoid lumen; GO:0031984 organelle subcompartment; GO:0034357 photosynthetic membrane; GO:0042651 thylakoid membrane; GO:00432…	GO:0003824 catalytic activity; GO:0004791 thioredoxin-disulfide reductase activity; GO:0015035 protein disulfide oxidoreductase activity; GO:0015036 disulfide oxidoreductase activity; GO:0016209 antioxidant activity; GO:0016491 oxidoreductase activity; GO:0016651 oxidoreductase activity, acting on NAD(P)H; GO:0016667 oxidoreductase activity, acting on a sulfur group of donors; GO:0016668 oxidored…	PF00085	Thioredoxin	O	KOG0907	Thioredoxin
Gene.35296_CL4040.Contig5_All	339	1	9.92052e-60	195.36	6.1569	cytoplasm	K00088	IMPDH, guaB; IMP dehydrogenase [EC:1.1.1.205]	map00230 Purine metabolism; map01100 Metabolic pathways; map01110 Biosynthesis of secondary metabolites	GO:0006139 nucleobase-containing compound metabolic process; GO:0006163 purine nucleotide metabolic process; GO:0006164 purine nucleotide biosynthetic process; GO:0006183 GTP biosynthetic process; GO:0006725 cellular aromatic compound metabolic process; GO:0006753 nucleoside phosphate metabolic process; GO:0006793 phosphorus metabolic process; GO:0006796 phosphate-containing compound metabolic pr…	GO:0005622 intracellular; GO:0005623 cell; GO:0005737 cytoplasm; GO:0005829 cytosol;	GO:0003824 catalytic activity; GO:0003938 IMP dehydrogenase activity; GO:0016491 oxidoreductase activity; GO:0016614 oxidoreductase activity, acting on CH-OH group of donors; GO:0016616 oxidoreductase activity, acting on the CH-OH group of donors, NAD or NADP as acceptor;	PF00478	IMP dehydrogenase / GMP reductase domain	F	KOG2550	IMP dehydrogenase/GMP reductase
Gene.35298_CL4041.Contig1_All	396	1	3.14685e-18	133.47	2.957	cytoplasm	K01881	PARS, proS; prolyl-tRNA synthetase [EC:6.1.1.15]	map00970 Aminoacyl-tRNA biosynthesis	GO:0006082 organic acid metabolic process; GO:0006139 nucleobase-containing compound metabolic process; GO:0006399 tRNA metabolic process; GO:0006412 translation; GO:0006418 tRNA aminoacylation for protein translation; GO:0006433 prolyl-tRNA aminoacylation; GO:0006518 peptide metabolic process; GO:0006520 cellular amino acid metabolic process; GO:0006725 cellular aromatic compound metabolic proce…	GO:0005622 intracellular; GO:0005623 cell; GO:0005737 cytoplasm; GO:0005829 cytosol; GO:0005911 cell-cell junction; GO:0009506 plasmodesma; GO:0016020 membrane; GO:0017101 aminoacyl-tRNA synthetase multienzyme complex; GO:0030054 cell junction; GO:0032991 protein-containing complex; GO:0055044 symplast;	GO:0003824 catalytic activity; GO:0004812 aminoacyl-tRNA ligase activity; GO:0004827 proline-tRNA ligase activity; GO:0016874 ligase activity; GO:0016875 ligase activity, forming carbon-oxygen bonds; GO:0140098 catalytic activity, acting on RNA; GO:0140101 catalytic activity, acting on a tRNA;	PF00587; PF03129; PF09180	tRNA synthetase class II core domain (G, H, P, S and T); Anticodon binding domain; Prolyl-tRNA synthetase, C-terminal	J	KOG4163	Prolyl-tRNA synthetase
Gene.35346_CL4055.Contig3_All	130	1	6.8076e-30	144.16	4.0878	mitochondria				GO:0002376 immune system process; GO:0006950 response to stress; GO:0006952 defense response; GO:0006955 immune response; GO:0009605 response to external stimulus; GO:0009607 response to biotic stimulus; GO:0009620 response to fungus; GO:0009814 defense response, incompatible interaction; GO:0009817 defense response to fungus, incompatible interaction; GO:0009987 cellular process; GO:0010257 NADH…	GO:0005622 intracellular; GO:0005623 cell; GO:0005737 cytoplasm; GO:0009507 chloroplast; GO:0009526 plastid envelope; GO:0009534 chloroplast thylakoid; GO:0009535 chloroplast thylakoid membrane; GO:0009536 plastid; GO:0009579 thylakoid; GO:0009941 chloroplast envelope; GO:0010598 NAD(P)H dehydrogenase complex (plastoquinone); GO:0016020 membrane; GO:0031967 organelle envelope; GO:0031975 envelope…
Gene.35458_CL4078.Contig1_All	196	1	0.000894978	61.23	3.4794	chloroplast	K01802	E5.2.1.8; peptidylprolyl isomerase [EC:5.2.1.8]			GO:0005622 intracellular; GO:0005623 cell; GO:0005737 cytoplasm; GO:0009507 chloroplast; GO:0009532 plastid stroma; GO:0009534 chloroplast thylakoid; GO:0009536 plastid; GO:0009543 chloroplast thylakoid lumen; GO:0009570 chloroplast stroma; GO:0009579 thylakoid; GO:0031976 plastid thylakoid; GO:0031977 thylakoid lumen; GO:0031978 plastid thylakoid lumen; GO:0031984 organelle subcompartment; GO:00…		PF00254	FKBP-type peptidyl-prolyl cis-trans isomerase	O	KOG0552	FKBP-type peptidyl-prolyl cis-trans isomerase
Gene.35475_CL4081.Contig4_All	445	1	6.35491e-06	125.17	-1.3768	cytoplasm				GO:0000302 response to reactive oxygen species; GO:0005975 carbohydrate metabolic process; GO:0005984 disaccharide metabolic process; GO:0005985 sucrose metabolic process; GO:0005987 sucrose catabolic process; GO:0006082 organic acid metabolic process; GO:0006520 cellular amino acid metabolic process; GO:0006807 nitrogen compound metabolic process; GO:0006950 response to stress; GO:0006979 respon…	GO:0005622 intracellular; GO:0005623 cell; GO:0005634 nucleus; GO:0005737 cytoplasm; GO:0005829 cytosol; GO:0005886 plasma membrane; GO:0016020 membrane; GO:0043226 organelle; GO:0043227 membrane-bounded organelle; GO:0043229 intracellular organelle; GO:0043231 intracellular membrane-bounded organelle; GO:0071944 cell periphery;	GO:0003824 catalytic activity; GO:0004553 hydrolase activity, hydrolyzing O-glycosyl compounds; GO:0004564 beta-fructofuranosidase activity; GO:0004575 sucrose alpha-glucosidase activity; GO:0015926 glucosidase activity; GO:0016787 hydrolase activity; GO:0016798 hydrolase activity, acting on glycosyl bonds; GO:0090599 alpha-glucosidase activity;	PF12899	Alkaline and neutral invertase
Gene.35475_CL4081.Contig4_All	338	1	1.32305e-159	277.22	2.5103	cytoplasm				GO:0000302 response to reactive oxygen species; GO:0005975 carbohydrate metabolic process; GO:0005984 disaccharide metabolic process; GO:0005985 sucrose metabolic process; GO:0005987 sucrose catabolic process; GO:0006082 organic acid metabolic process; GO:0006520 cellular amino acid metabolic process; GO:0006807 nitrogen compound metabolic process; GO:0006950 response to stress; GO:0006979 respon…	GO:0005622 intracellular; GO:0005623 cell; GO:0005634 nucleus; GO:0005737 cytoplasm; GO:0005829 cytosol; GO:0005886 plasma membrane; GO:0016020 membrane; GO:0043226 organelle; GO:0043227 membrane-bounded organelle; GO:0043229 intracellular organelle; GO:0043231 intracellular membrane-bounded organelle; GO:0071944 cell periphery;	GO:0003824 catalytic activity; GO:0004553 hydrolase activity, hydrolyzing O-glycosyl compounds; GO:0004564 beta-fructofuranosidase activity; GO:0004575 sucrose alpha-glucosidase activity; GO:0015926 glucosidase activity; GO:0016787 hydrolase activity; GO:0016798 hydrolase activity, acting on glycosyl bonds; GO:0090599 alpha-glucosidase activity;	PF12899	Alkaline and neutral invertase
Gene.72696_Unigene11502_All	688	1	1.18159e-79	240.17	0.66488	cytoplasm	K00549	metE; 5-methyltetrahydropteroyltriglutamate--homocysteine methyltransferase [EC:2.1.1.14]	map00270 Cysteine and methionine metabolism; map00450 Selenocompound metabolism; map01100 Metabolic pathways; map01110 Biosynthesis of secondary metabolites; map01230 Biosynthesis of amino acids	GO:0000096 sulfur amino acid metabolic process; GO:0000097 sulfur amino acid biosynthetic process; GO:0006082 organic acid metabolic process; GO:0006520 cellular amino acid metabolic process; GO:0006555 methionine metabolic process; GO:0006790 sulfur compound metabolic process; GO:0006807 nitrogen compound metabolic process; GO:0006950 response to stress; GO:0006970 response to osmotic stress; GO…	GO:0005576 extracellular region; GO:0005622 intracellular; GO:0005623 cell; GO:0005737 cytoplasm; GO:0005773 vacuole; GO:0005774 vacuolar membrane; GO:0005777 peroxisome; GO:0005829 cytosol; GO:0005886 plasma membrane; GO:0005911 cell-cell junction; GO:0009506 plasmodesma; GO:0009507 chloroplast; GO:0009526 plastid envelope; GO:0009532 plastid stroma; GO:0009536 plastid; GO:0009570 chloroplast st…	GO:0003824 catalytic activity; GO:0003871 5-methyltetrahydropteroyltriglutamate-homocysteine S-methyltransferase activity; GO:0005488 binding; GO:0005507 copper ion binding; GO:0008168 methyltransferase activity; GO:0008172 S-methyltransferase activity; GO:0008270 zinc ion binding; GO:0008705 methionine synthase activity; GO:0016740 transferase activity; GO:0016741 transferase activity, transferr…	PF08267; PF01717	Cobalamin-independent synthase, N-terminal domain; Cobalamin-independent synthase, Catalytic domain	E	KOG2263	Methionine synthase II (cobalamin-independent)
Gene.35564_CL4102.Contig2_All	158	1	1.00661e-303	356.46	5.7622	chloroplast	K03671	trxA; thioredoxin 1		GO:0006109 regulation of carbohydrate metabolic process; GO:0006950 response to stress; GO:0006979 response to oxidative stress; GO:0008152 metabolic process; GO:0009636 response to toxic substance; GO:0009719 response to endogenous stimulus; GO:0009725 response to hormone; GO:0009735 response to cytokinin; GO:0009987 cellular process; GO:0010033 response to organic substance; GO:0019222 regulati…	GO:0005618 cell wall; GO:0005622 intracellular; GO:0005623 cell; GO:0005737 cytoplasm; GO:0009507 chloroplast; GO:0009526 plastid envelope; GO:0009532 plastid stroma; GO:0009534 chloroplast thylakoid; GO:0009535 chloroplast thylakoid membrane; GO:0009536 plastid; GO:0009570 chloroplast stroma; GO:0009579 thylakoid; GO:0009941 chloroplast envelope; GO:0016020 membrane; GO:0030312 external encapsul…	GO:0003824 catalytic activity; GO:0004791 thioredoxin-disulfide reductase activity; GO:0004857 enzyme inhibitor activity; GO:0005488 binding; GO:0005515 protein binding; GO:0008047 enzyme activator activity; GO:0015035 protein disulfide oxidoreductase activity; GO:0015036 disulfide oxidoreductase activity; GO:0016209 antioxidant activity; GO:0016491 oxidoreductase activity; GO:0016651 oxidoreduct…	PF00085	Thioredoxin	O	KOG0910	Thioredoxin-like protein
Gene.35564_CL4102.Contig2_All	206	1	1.17755e-12	174.8	-2.9274	chloroplast	K03671	trxA; thioredoxin 1		GO:0006109 regulation of carbohydrate metabolic process; GO:0006950 response to stress; GO:0006979 response to oxidative stress; GO:0008152 metabolic process; GO:0009636 response to toxic substance; GO:0009719 response to endogenous stimulus; GO:0009725 response to hormone; GO:0009735 response to cytokinin; GO:0009987 cellular process; GO:0010033 response to organic substance; GO:0019222 regulati…	GO:0005618 cell wall; GO:0005622 intracellular; GO:0005623 cell; GO:0005737 cytoplasm; GO:0009507 chloroplast; GO:0009526 plastid envelope; GO:0009532 plastid stroma; GO:0009534 chloroplast thylakoid; GO:0009535 chloroplast thylakoid membrane; GO:0009536 plastid; GO:0009570 chloroplast stroma; GO:0009579 thylakoid; GO:0009941 chloroplast envelope; GO:0016020 membrane; GO:0030312 external encapsul…	GO:0003824 catalytic activity; GO:0004791 thioredoxin-disulfide reductase activity; GO:0004857 enzyme inhibitor activity; GO:0005488 binding; GO:0005515 protein binding; GO:0008047 enzyme activator activity; GO:0015035 protein disulfide oxidoreductase activity; GO:0015036 disulfide oxidoreductase activity; GO:0016209 antioxidant activity; GO:0016491 oxidoreductase activity; GO:0016651 oxidoreduct…	PF00085	Thioredoxin	O	KOG0910	Thioredoxin-like protein
Gene.35684_CL4131.Contig3_All	451	1	0.00266621	109.88	-3.8687	chloroplast	K00384	trxB, TRR; thioredoxin reductase (NADPH) [EC:1.8.1.9]	map00450 Selenocompound metabolism	GO:0006109 regulation of carbohydrate metabolic process; GO:0008152 metabolic process; GO:0009056 catabolic process; GO:0009636 response to toxic substance; GO:0009889 regulation of biosynthetic process; GO:0009987 cellular process; GO:0010380 regulation of chlorophyll biosynthetic process; GO:0010556 regulation of macromolecule biosynthetic process; GO:0010581 regulation of starch biosynthetic p…	GO:0005622 intracellular; GO:0005623 cell; GO:0005737 cytoplasm; GO:0009507 chloroplast; GO:0009532 plastid stroma; GO:0009536 plastid; GO:0009570 chloroplast stroma; GO:0043226 organelle; GO:0043227 membrane-bounded organelle; GO:0043229 intracellular organelle; GO:0043231 intracellular membrane-bounded organelle;	GO:0003824 catalytic activity; GO:0004791 thioredoxin-disulfide reductase activity; GO:0005488 binding; GO:0005515 protein binding; GO:0008047 enzyme activator activity; GO:0015036 disulfide oxidoreductase activity; GO:0016209 antioxidant activity; GO:0016491 oxidoreductase activity; GO:0016651 oxidoreductase activity, acting on NAD(P)H; GO:0016667 oxidoreductase activity, acting on a sulfur grou…	PF07992; PF00085	Pyridine nucleotide-disulphide oxidoreductase; Thioredoxin	O	KOG0907	Thioredoxin
Gene.35726_CL4141.Contig8_All	151	1	0.000211293	133.98	2.966	plasma membrane	K17087	TM9SF3; transmembrane 9 superfamily member 3			GO:0005622 intracellular; GO:0005623 cell; GO:0005737 cytoplasm; GO:0005768 endosome; GO:0005794 Golgi apparatus; GO:0005795 Golgi stack; GO:0005797 Golgi medial cisterna; GO:0005801 cis-Golgi network; GO:0005802 trans-Golgi network; GO:0012505 endomembrane system; GO:0016020 membrane; GO:0016021 integral component of membrane; GO:0031224 intrinsic component of membrane; GO:0031410 cytoplasmic ve…				U	KOG1278	Endosomal membrane proteins, EMP70
Gene.35789_CL4153.Contig3_All	727	1	7.75799e-30	133.13	2.7119	extracellular	K01115	PLD1_2; phospholipase D1/2 [EC:3.1.4.4]	map00564 Glycerophospholipid metabolism; map00565 Ether lipid metabolism; map01100 Metabolic pathways; map01110 Biosynthesis of secondary metabolites; map04144 Endocytosis		GO:0005622 intracellular; GO:0005623 cell; GO:0005737 cytoplasm; GO:0005773 vacuole; GO:0005783 endoplasmic reticulum; GO:0005886 plasma membrane; GO:0009536 plastid; GO:0012505 endomembrane system; GO:0016020 membrane; GO:0043226 organelle; GO:0043227 membrane-bounded organelle; GO:0043229 intracellular organelle; GO:0043231 intracellular membrane-bounded organelle; GO:0071944 cell periphery;		PF00168	C2 domain	I	KOG1329	Phospholipase D1
Gene.36049_CL4208.Contig5_All	552	1	2.67721e-25	199.4	1.2653	chloroplast	K09553	STIP1; stress-induced-phosphoprotein 1		GO:0000302 response to reactive oxygen species; GO:0006950 response to stress; GO:0006979 response to oxidative stress; GO:0009266 response to temperature stimulus; GO:0009314 response to radiation; GO:0009408 response to heat; GO:0009416 response to light stimulus; GO:0009628 response to abiotic stimulus; GO:0009636 response to toxic substance; GO:0009642 response to light intensity; GO:0009644 …		GO:0005488 binding; GO:0005515 protein binding; GO:0031072 heat shock protein binding; GO:0051879 Hsp90 protein binding; GO:0070678 preprotein binding;			O	KOG0548	Molecular co-chaperone STI1
Gene.36051_CL4210.Contig2_All	51	1	1.47952e-41	184.65	0.90424	cytoplasm	K01802	E5.2.1.8; peptidylprolyl isomerase [EC:5.2.1.8]		GO:0000413 protein peptidyl-prolyl isomerization; GO:0006464 cellular protein modification process; GO:0006807 nitrogen compound metabolic process; GO:0007154 cell communication; GO:0007165 signal transduction; GO:0008152 metabolic process; GO:0009987 cellular process; GO:0018193 peptidyl-amino acid modification; GO:0018208 peptidyl-proline modification; GO:0019538 protein metabolic process; GO:0…	GO:0005576 extracellular region; GO:0005622 intracellular; GO:0005623 cell; GO:0005737 cytoplasm; GO:0005773 vacuole; GO:0005774 vacuolar membrane; GO:0005794 Golgi apparatus; GO:0005829 cytosol; GO:0005886 plasma membrane; GO:0005911 cell-cell junction; GO:0009506 plasmodesma; GO:0009507 chloroplast; GO:0009536 plastid; GO:0012505 endomembrane system; GO:0016020 membrane; GO:0030054 cell junctio…	GO:0003755 peptidyl-prolyl cis-trans isomerase activity; GO:0003824 catalytic activity; GO:0005488 binding; GO:0008144 drug binding; GO:0016018 cyclosporin A binding; GO:0016853 isomerase activity; GO:0016859 cis-trans isomerase activity; GO:0033218 amide binding; GO:0042277 peptide binding; GO:0140096 catalytic activity, acting on a protein;	PF00160	Cyclophilin type peptidyl-prolyl cis-trans isomerase/CLD	O	KOG0865	Cyclophilin type peptidyl-prolyl cis-trans isomerase
Gene.36051_CL4210.Contig2_All	54	1	0.000125146	115.04	-0.58795	cytoplasm	K01802	E5.2.1.8; peptidylprolyl isomerase [EC:5.2.1.8]		GO:0000413 protein peptidyl-prolyl isomerization; GO:0006464 cellular protein modification process; GO:0006807 nitrogen compound metabolic process; GO:0007154 cell communication; GO:0007165 signal transduction; GO:0008152 metabolic process; GO:0009987 cellular process; GO:0018193 peptidyl-amino acid modification; GO:0018208 peptidyl-proline modification; GO:0019538 protein metabolic process; GO:0…	GO:0005576 extracellular region; GO:0005622 intracellular; GO:0005623 cell; GO:0005737 cytoplasm; GO:0005773 vacuole; GO:0005774 vacuolar membrane; GO:0005794 Golgi apparatus; GO:0005829 cytosol; GO:0005886 plasma membrane; GO:0005911 cell-cell junction; GO:0009506 plasmodesma; GO:0009507 chloroplast; GO:0009536 plastid; GO:0012505 endomembrane system; GO:0016020 membrane; GO:0030054 cell junctio…	GO:0003755 peptidyl-prolyl cis-trans isomerase activity; GO:0003824 catalytic activity; GO:0005488 binding; GO:0008144 drug binding; GO:0016018 cyclosporin A binding; GO:0016853 isomerase activity; GO:0016859 cis-trans isomerase activity; GO:0033218 amide binding; GO:0042277 peptide binding; GO:0140096 catalytic activity, acting on a protein;	PF00160	Cyclophilin type peptidyl-prolyl cis-trans isomerase/CLD	O	KOG0865	Cyclophilin type peptidyl-prolyl cis-trans isomerase
Gene.36051_CL4210.Contig2_All	59	1	3.86809e-18	222.48	-0.58795	cytoplasm	K01802	E5.2.1.8; peptidylprolyl isomerase [EC:5.2.1.8]		GO:0000413 protein peptidyl-prolyl isomerization; GO:0006464 cellular protein modification process; GO:0006807 nitrogen compound metabolic process; GO:0007154 cell communication; GO:0007165 signal transduction; GO:0008152 metabolic process; GO:0009987 cellular process; GO:0018193 peptidyl-amino acid modification; GO:0018208 peptidyl-proline modification; GO:0019538 protein metabolic process; GO:0…	GO:0005576 extracellular region; GO:0005622 intracellular; GO:0005623 cell; GO:0005737 cytoplasm; GO:0005773 vacuole; GO:0005774 vacuolar membrane; GO:0005794 Golgi apparatus; GO:0005829 cytosol; GO:0005886 plasma membrane; GO:0005911 cell-cell junction; GO:0009506 plasmodesma; GO:0009507 chloroplast; GO:0009536 plastid; GO:0012505 endomembrane system; GO:0016020 membrane; GO:0030054 cell junctio…	GO:0003755 peptidyl-prolyl cis-trans isomerase activity; GO:0003824 catalytic activity; GO:0005488 binding; GO:0008144 drug binding; GO:0016018 cyclosporin A binding; GO:0016853 isomerase activity; GO:0016859 cis-trans isomerase activity; GO:0033218 amide binding; GO:0042277 peptide binding; GO:0140096 catalytic activity, acting on a protein;	PF00160	Cyclophilin type peptidyl-prolyl cis-trans isomerase/CLD	O	KOG0865	Cyclophilin type peptidyl-prolyl cis-trans isomerase
Gene.36051_CL4210.Contig2_All	101	1	0	271.11	4.2226	cytoplasm	K01802	E5.2.1.8; peptidylprolyl isomerase [EC:5.2.1.8]		GO:0000413 protein peptidyl-prolyl isomerization; GO:0006464 cellular protein modification process; GO:0006807 nitrogen compound metabolic process; GO:0007154 cell communication; GO:0007165 signal transduction; GO:0008152 metabolic process; GO:0009987 cellular process; GO:0018193 peptidyl-amino acid modification; GO:0018208 peptidyl-proline modification; GO:0019538 protein metabolic process; GO:0…	GO:0005576 extracellular region; GO:0005622 intracellular; GO:0005623 cell; GO:0005737 cytoplasm; GO:0005773 vacuole; GO:0005774 vacuolar membrane; GO:0005794 Golgi apparatus; GO:0005829 cytosol; GO:0005886 plasma membrane; GO:0005911 cell-cell junction; GO:0009506 plasmodesma; GO:0009507 chloroplast; GO:0009536 plastid; GO:0012505 endomembrane system; GO:0016020 membrane; GO:0030054 cell junctio…	GO:0003755 peptidyl-prolyl cis-trans isomerase activity; GO:0003824 catalytic activity; GO:0005488 binding; GO:0008144 drug binding; GO:0016018 cyclosporin A binding; GO:0016853 isomerase activity; GO:0016859 cis-trans isomerase activity; GO:0033218 amide binding; GO:0042277 peptide binding; GO:0140096 catalytic activity, acting on a protein;	PF00160	Cyclophilin type peptidyl-prolyl cis-trans isomerase/CLD	O	KOG0865	Cyclophilin type peptidyl-prolyl cis-trans isomerase
Gene.36051_CL4210.Contig2_All	135	1	6.83778e-56	224.09	6.2906	cytoplasm	K01802	E5.2.1.8; peptidylprolyl isomerase [EC:5.2.1.8]		GO:0000413 protein peptidyl-prolyl isomerization; GO:0006464 cellular protein modification process; GO:0006807 nitrogen compound metabolic process; GO:0007154 cell communication; GO:0007165 signal transduction; GO:0008152 metabolic process; GO:0009987 cellular process; GO:0018193 peptidyl-amino acid modification; GO:0018208 peptidyl-proline modification; GO:0019538 protein metabolic process; GO:0…	GO:0005576 extracellular region; GO:0005622 intracellular; GO:0005623 cell; GO:0005737 cytoplasm; GO:0005773 vacuole; GO:0005774 vacuolar membrane; GO:0005794 Golgi apparatus; GO:0005829 cytosol; GO:0005886 plasma membrane; GO:0005911 cell-cell junction; GO:0009506 plasmodesma; GO:0009507 chloroplast; GO:0009536 plastid; GO:0012505 endomembrane system; GO:0016020 membrane; GO:0030054 cell junctio…	GO:0003755 peptidyl-prolyl cis-trans isomerase activity; GO:0003824 catalytic activity; GO:0005488 binding; GO:0008144 drug binding; GO:0016018 cyclosporin A binding; GO:0016853 isomerase activity; GO:0016859 cis-trans isomerase activity; GO:0033218 amide binding; GO:0042277 peptide binding; GO:0140096 catalytic activity, acting on a protein;	PF00160	Cyclophilin type peptidyl-prolyl cis-trans isomerase/CLD	O	KOG0865	Cyclophilin type peptidyl-prolyl cis-trans isomerase
Gene.36051_CL4210.Contig2_All	141	1	6.72096e-11	126.21	2.0146	cytoplasm	K01802	E5.2.1.8; peptidylprolyl isomerase [EC:5.2.1.8]		GO:0000413 protein peptidyl-prolyl isomerization; GO:0006464 cellular protein modification process; GO:0006807 nitrogen compound metabolic process; GO:0007154 cell communication; GO:0007165 signal transduction; GO:0008152 metabolic process; GO:0009987 cellular process; GO:0018193 peptidyl-amino acid modification; GO:0018208 peptidyl-proline modification; GO:0019538 protein metabolic process; GO:0…	GO:0005576 extracellular region; GO:0005622 intracellular; GO:0005623 cell; GO:0005737 cytoplasm; GO:0005773 vacuole; GO:0005774 vacuolar membrane; GO:0005794 Golgi apparatus; GO:0005829 cytosol; GO:0005886 plasma membrane; GO:0005911 cell-cell junction; GO:0009506 plasmodesma; GO:0009507 chloroplast; GO:0009536 plastid; GO:0012505 endomembrane system; GO:0016020 membrane; GO:0030054 cell junctio…	GO:0003755 peptidyl-prolyl cis-trans isomerase activity; GO:0003824 catalytic activity; GO:0005488 binding; GO:0008144 drug binding; GO:0016018 cyclosporin A binding; GO:0016853 isomerase activity; GO:0016859 cis-trans isomerase activity; GO:0033218 amide binding; GO:0042277 peptide binding; GO:0140096 catalytic activity, acting on a protein;	PF00160	Cyclophilin type peptidyl-prolyl cis-trans isomerase/CLD	O	KOG0865	Cyclophilin type peptidyl-prolyl cis-trans isomerase
Gene.36055_CL4210.Contig4_All	107	1	1.10917e-17	171.75	-1.0663	chloroplast	K01802	E5.2.1.8; peptidylprolyl isomerase [EC:5.2.1.8]		GO:0000413 protein peptidyl-prolyl isomerization; GO:0006464 cellular protein modification process; GO:0006807 nitrogen compound metabolic process; GO:0008152 metabolic process; GO:0009987 cellular process; GO:0018193 peptidyl-amino acid modification; GO:0018208 peptidyl-proline modification; GO:0019538 protein metabolic process; GO:0036211 protein modification process; GO:0043170 macromolecule m…	GO:0005622 intracellular; GO:0005623 cell; GO:0005737 cytoplasm;	GO:0003755 peptidyl-prolyl cis-trans isomerase activity; GO:0003824 catalytic activity; GO:0005488 binding; GO:0008144 drug binding; GO:0016018 cyclosporin A binding; GO:0016853 isomerase activity; GO:0016859 cis-trans isomerase activity; GO:0033218 amide binding; GO:0042277 peptide binding; GO:0140096 catalytic activity, acting on a protein;	PF00160	Cyclophilin type peptidyl-prolyl cis-trans isomerase/CLD	O	KOG0865	Cyclophilin type peptidyl-prolyl cis-trans isomerase
Gene.36055_CL4210.Contig4_All	108	1	1.56632e-105	232.35	4.4119	chloroplast	K01802	E5.2.1.8; peptidylprolyl isomerase [EC:5.2.1.8]		GO:0000413 protein peptidyl-prolyl isomerization; GO:0006464 cellular protein modification process; GO:0006807 nitrogen compound metabolic process; GO:0008152 metabolic process; GO:0009987 cellular process; GO:0018193 peptidyl-amino acid modification; GO:0018208 peptidyl-proline modification; GO:0019538 protein metabolic process; GO:0036211 protein modification process; GO:0043170 macromolecule m…	GO:0005622 intracellular; GO:0005623 cell; GO:0005737 cytoplasm;	GO:0003755 peptidyl-prolyl cis-trans isomerase activity; GO:0003824 catalytic activity; GO:0005488 binding; GO:0008144 drug binding; GO:0016018 cyclosporin A binding; GO:0016853 isomerase activity; GO:0016859 cis-trans isomerase activity; GO:0033218 amide binding; GO:0042277 peptide binding; GO:0140096 catalytic activity, acting on a protein;	PF00160	Cyclophilin type peptidyl-prolyl cis-trans isomerase/CLD	O	KOG0865	Cyclophilin type peptidyl-prolyl cis-trans isomerase
Gene.36096_CL4220.Contig2_All	180	1	1.088e-14	171.2	-3.0636	chloroplast	K22200	E3.1.3.63; 2-carboxy-D-arabinitol-1-phosphatase [EC:3.1.3.63]		GO:0006793 phosphorus metabolic process; GO:0006796 phosphate-containing compound metabolic process; GO:0008152 metabolic process; GO:0009987 cellular process; GO:0016311 dephosphorylation; GO:0044237 cellular metabolic process;	GO:0005622 intracellular; GO:0005623 cell; GO:0005737 cytoplasm; GO:0009507 chloroplast; GO:0009532 plastid stroma; GO:0009536 plastid; GO:0009570 chloroplast stroma; GO:0043226 organelle; GO:0043227 membrane-bounded organelle; GO:0043229 intracellular organelle; GO:0043231 intracellular membrane-bounded organelle;	GO:0003824 catalytic activity; GO:0016787 hydrolase activity; GO:0016788 hydrolase activity, acting on ester bonds; GO:0016791 phosphatase activity; GO:0042578 phosphoric ester hydrolase activity; GO:0047538 2-carboxy-D-arabinitol-1-phosphatase activity;	PF00300	Histidine phosphatase superfamily (branch 1)	G	KOG0235	Phosphoglycerate mutase
Gene.36096_CL4220.Contig2_All	222	1	4.2928e-94	224.49	6.2354	chloroplast	K22200	E3.1.3.63; 2-carboxy-D-arabinitol-1-phosphatase [EC:3.1.3.63]		GO:0006793 phosphorus metabolic process; GO:0006796 phosphate-containing compound metabolic process; GO:0008152 metabolic process; GO:0009987 cellular process; GO:0016311 dephosphorylation; GO:0044237 cellular metabolic process;	GO:0005622 intracellular; GO:0005623 cell; GO:0005737 cytoplasm; GO:0009507 chloroplast; GO:0009532 plastid stroma; GO:0009536 plastid; GO:0009570 chloroplast stroma; GO:0043226 organelle; GO:0043227 membrane-bounded organelle; GO:0043229 intracellular organelle; GO:0043231 intracellular membrane-bounded organelle;	GO:0003824 catalytic activity; GO:0016787 hydrolase activity; GO:0016788 hydrolase activity, acting on ester bonds; GO:0016791 phosphatase activity; GO:0042578 phosphoric ester hydrolase activity; GO:0047538 2-carboxy-D-arabinitol-1-phosphatase activity;	PF00300	Histidine phosphatase superfamily (branch 1)	G	KOG0235	Phosphoglycerate mutase
Gene.36149_CL4235.Contig2_All	856	1	0.00139972	79.311	-4.661	plasma membrane	K01191	MAN2C1; alpha-mannosidase [EC:3.2.1.24]	map00511 Other glycan degradation	GO:0005975 carbohydrate metabolic process; GO:0005996 monosaccharide metabolic process; GO:0006013 mannose metabolic process; GO:0006464 cellular protein modification process; GO:0006517 protein deglycosylation; GO:0006807 nitrogen compound metabolic process; GO:0008152 metabolic process; GO:0009100 glycoprotein metabolic process; GO:0009987 cellular process; GO:0019318 hexose metabolic process; …	GO:0000323 lytic vacuole; GO:0005618 cell wall; GO:0005622 intracellular; GO:0005623 cell; GO:0005737 cytoplasm; GO:0005764 lysosome; GO:0005773 vacuole; GO:0005774 vacuolar membrane; GO:0009505 plant-type cell wall; GO:0016020 membrane; GO:0030312 external encapsulating structure; GO:0031090 organelle membrane; GO:0043226 organelle; GO:0043227 membrane-bounded organelle; GO:0043229 intracellular…	GO:0003824 catalytic activity; GO:0004553 hydrolase activity, hydrolyzing O-glycosyl compounds; GO:0004559 alpha-mannosidase activity; GO:0015923 mannosidase activity; GO:0016787 hydrolase activity; GO:0016798 hydrolase activity, acting on glycosyl bonds;	PF01074; PF09261; PF07748	Glycosyl hydrolases family 38 N-terminal domain; Alpha mannosidase, middle domain; Glycosyl hydrolases family 38 C-terminal domain	G	KOG1959	Glycosyl hydrolase, family 38 - alpha-mannosidase
Gene.36149_CL4235.Contig2_All	336	1	1.11202e-07	108.34	-0.17738	plasma membrane	K01191	MAN2C1; alpha-mannosidase [EC:3.2.1.24]	map00511 Other glycan degradation	GO:0005975 carbohydrate metabolic process; GO:0005996 monosaccharide metabolic process; GO:0006013 mannose metabolic process; GO:0006464 cellular protein modification process; GO:0006517 protein deglycosylation; GO:0006807 nitrogen compound metabolic process; GO:0008152 metabolic process; GO:0009100 glycoprotein metabolic process; GO:0009987 cellular process; GO:0019318 hexose metabolic process; …	GO:0000323 lytic vacuole; GO:0005618 cell wall; GO:0005622 intracellular; GO:0005623 cell; GO:0005737 cytoplasm; GO:0005764 lysosome; GO:0005773 vacuole; GO:0005774 vacuolar membrane; GO:0009505 plant-type cell wall; GO:0016020 membrane; GO:0030312 external encapsulating structure; GO:0031090 organelle membrane; GO:0043226 organelle; GO:0043227 membrane-bounded organelle; GO:0043229 intracellular…	GO:0003824 catalytic activity; GO:0004553 hydrolase activity, hydrolyzing O-glycosyl compounds; GO:0004559 alpha-mannosidase activity; GO:0015923 mannosidase activity; GO:0016787 hydrolase activity; GO:0016798 hydrolase activity, acting on glycosyl bonds;	PF01074; PF09261; PF07748	Glycosyl hydrolases family 38 N-terminal domain; Alpha mannosidase, middle domain; Glycosyl hydrolases family 38 C-terminal domain	G	KOG1959	Glycosyl hydrolase, family 38 - alpha-mannosidase
Gene.36200_CL4249.Contig2_All	15	1	1.1202e-62	233.14	1.561	cytoplasm	K23490	CYB5; cytochrome b5			GO:0005622 intracellular; GO:0005623 cell; GO:0005737 cytoplasm; GO:0005773 vacuole; GO:0005774 vacuolar membrane; GO:0005783 endoplasmic reticulum; GO:0005789 endoplasmic reticulum membrane; GO:0005886 plasma membrane; GO:0009507 chloroplast; GO:0009526 plastid envelope; GO:0009527 plastid outer membrane; GO:0009534 chloroplast thylakoid; GO:0009535 chloroplast thylakoid membrane; GO:0009536 pla…		PF00173	Cytochrome b5-like Heme/Steroid binding domain	C	KOG0537	Cytochrome b5
Gene.36273_CL4267.Contig1_All	109	1	1.75128e-47	185.9	-1.8773	mitochondria				GO:0006996 organelle organization; GO:0009987 cellular process; GO:0010876 lipid localization; GO:0016043 cellular component organization; GO:0019915 lipid storage; GO:0032502 developmental process; GO:0033036 macromolecule localization; GO:0034389 lipid droplet organization; GO:0040007 growth; GO:0040008 regulation of growth; GO:0045927 positive regulation of growth; GO:0048518 positive regulati…	GO:0005622 intracellular; GO:0005623 cell; GO:0005737 cytoplasm; GO:0005773 vacuole; GO:0005811 lipid droplet; GO:0043226 organelle; GO:0043227 membrane-bounded organelle; GO:0043228 non-membrane-bounded organelle; GO:0043229 intracellular organelle; GO:0043231 intracellular membrane-bounded organelle; GO:0043232 intracellular non-membrane-bounded organelle;
Gene.36617_CL4343.Contig6_All	350	1	0.000472732	122.51	-5.1808	cytoplasm	K01595	ppc; phosphoenolpyruvate carboxylase [EC:4.1.1.31]	map00620 Pyruvate metabolism; map00710 Carbon fixation in photosynthetic organisms; map01100 Metabolic pathways; map01200 Carbon metabolism	GO:0006950 response to stress; GO:0007154 cell communication; GO:0007275 multicellular organism development; GO:0009267 cellular response to starvation; GO:0009605 response to external stimulus; GO:0009987 cellular process; GO:0009991 response to extracellular stimulus; GO:0016036 cellular response to phosphate starvation; GO:0016043 cellular component organization; GO:0022607 cellular component …	GO:0005576 extracellular region; GO:0005622 intracellular; GO:0005623 cell; GO:0005737 cytoplasm; GO:0005829 cytosol; GO:0009507 chloroplast; GO:0009536 plastid; GO:0043226 organelle; GO:0043227 membrane-bounded organelle; GO:0043229 intracellular organelle; GO:0043231 intracellular membrane-bounded organelle; GO:0048046 apoplast;	GO:0003824 catalytic activity; GO:0004611 phosphoenolpyruvate carboxykinase activity; GO:0008964 phosphoenolpyruvate carboxylase activity; GO:0016829 lyase activity; GO:0016830 carbon-carbon lyase activity; GO:0016831 carboxy-lyase activity;
Gene.36617_CL4343.Contig6_All	801	1	0.000335821	138.26	-4.471	cytoplasm	K01595	ppc; phosphoenolpyruvate carboxylase [EC:4.1.1.31]	map00620 Pyruvate metabolism; map00710 Carbon fixation in photosynthetic organisms; map01100 Metabolic pathways; map01200 Carbon metabolism	GO:0006950 response to stress; GO:0007154 cell communication; GO:0007275 multicellular organism development; GO:0009267 cellular response to starvation; GO:0009605 response to external stimulus; GO:0009987 cellular process; GO:0009991 response to extracellular stimulus; GO:0016036 cellular response to phosphate starvation; GO:0016043 cellular component organization; GO:0022607 cellular component …	GO:0005576 extracellular region; GO:0005622 intracellular; GO:0005623 cell; GO:0005737 cytoplasm; GO:0005829 cytosol; GO:0009507 chloroplast; GO:0009536 plastid; GO:0043226 organelle; GO:0043227 membrane-bounded organelle; GO:0043229 intracellular organelle; GO:0043231 intracellular membrane-bounded organelle; GO:0048046 apoplast;	GO:0003824 catalytic activity; GO:0004611 phosphoenolpyruvate carboxykinase activity; GO:0008964 phosphoenolpyruvate carboxylase activity; GO:0016829 lyase activity; GO:0016830 carbon-carbon lyase activity; GO:0016831 carboxy-lyase activity;
Gene.36617_CL4343.Contig6_All	550	1	1.64404e-24	171.75	1.2028	cytoplasm	K01595	ppc; phosphoenolpyruvate carboxylase [EC:4.1.1.31]	map00620 Pyruvate metabolism; map00710 Carbon fixation in photosynthetic organisms; map01100 Metabolic pathways; map01200 Carbon metabolism	GO:0006950 response to stress; GO:0007154 cell communication; GO:0007275 multicellular organism development; GO:0009267 cellular response to starvation; GO:0009605 response to external stimulus; GO:0009987 cellular process; GO:0009991 response to extracellular stimulus; GO:0016036 cellular response to phosphate starvation; GO:0016043 cellular component organization; GO:0022607 cellular component …	GO:0005576 extracellular region; GO:0005622 intracellular; GO:0005623 cell; GO:0005737 cytoplasm; GO:0005829 cytosol; GO:0009507 chloroplast; GO:0009536 plastid; GO:0043226 organelle; GO:0043227 membrane-bounded organelle; GO:0043229 intracellular organelle; GO:0043231 intracellular membrane-bounded organelle; GO:0048046 apoplast;	GO:0003824 catalytic activity; GO:0004611 phosphoenolpyruvate carboxykinase activity; GO:0008964 phosphoenolpyruvate carboxylase activity; GO:0016829 lyase activity; GO:0016830 carbon-carbon lyase activity; GO:0016831 carboxy-lyase activity;
Gene.36617_CL4343.Contig6_All	704	1	9.50027e-13	85.513	3.4905	cytoplasm	K01595	ppc; phosphoenolpyruvate carboxylase [EC:4.1.1.31]	map00620 Pyruvate metabolism; map00710 Carbon fixation in photosynthetic organisms; map01100 Metabolic pathways; map01200 Carbon metabolism	GO:0006950 response to stress; GO:0007154 cell communication; GO:0007275 multicellular organism development; GO:0009267 cellular response to starvation; GO:0009605 response to external stimulus; GO:0009987 cellular process; GO:0009991 response to extracellular stimulus; GO:0016036 cellular response to phosphate starvation; GO:0016043 cellular component organization; GO:0022607 cellular component …	GO:0005576 extracellular region; GO:0005622 intracellular; GO:0005623 cell; GO:0005737 cytoplasm; GO:0005829 cytosol; GO:0009507 chloroplast; GO:0009536 plastid; GO:0043226 organelle; GO:0043227 membrane-bounded organelle; GO:0043229 intracellular organelle; GO:0043231 intracellular membrane-bounded organelle; GO:0048046 apoplast;	GO:0003824 catalytic activity; GO:0004611 phosphoenolpyruvate carboxykinase activity; GO:0008964 phosphoenolpyruvate carboxylase activity; GO:0016829 lyase activity; GO:0016830 carbon-carbon lyase activity; GO:0016831 carboxy-lyase activity;
Gene.36617_CL4343.Contig6_All	465	1	3.8251e-86	216.01	2.7234	cytoplasm	K01595	ppc; phosphoenolpyruvate carboxylase [EC:4.1.1.31]	map00620 Pyruvate metabolism; map00710 Carbon fixation in photosynthetic organisms; map01100 Metabolic pathways; map01200 Carbon metabolism	GO:0006950 response to stress; GO:0007154 cell communication; GO:0007275 multicellular organism development; GO:0009267 cellular response to starvation; GO:0009605 response to external stimulus; GO:0009987 cellular process; GO:0009991 response to extracellular stimulus; GO:0016036 cellular response to phosphate starvation; GO:0016043 cellular component organization; GO:0022607 cellular component …	GO:0005576 extracellular region; GO:0005622 intracellular; GO:0005623 cell; GO:0005737 cytoplasm; GO:0005829 cytosol; GO:0009507 chloroplast; GO:0009536 plastid; GO:0043226 organelle; GO:0043227 membrane-bounded organelle; GO:0043229 intracellular organelle; GO:0043231 intracellular membrane-bounded organelle; GO:0048046 apoplast;	GO:0003824 catalytic activity; GO:0004611 phosphoenolpyruvate carboxykinase activity; GO:0008964 phosphoenolpyruvate carboxylase activity; GO:0016829 lyase activity; GO:0016830 carbon-carbon lyase activity; GO:0016831 carboxy-lyase activity;
Gene.36617_CL4343.Contig6_All	263	1	9.29692e-56	228.73	3.6628	cytoplasm	K01595	ppc; phosphoenolpyruvate carboxylase [EC:4.1.1.31]	map00620 Pyruvate metabolism; map00710 Carbon fixation in photosynthetic organisms; map01100 Metabolic pathways; map01200 Carbon metabolism	GO:0006950 response to stress; GO:0007154 cell communication; GO:0007275 multicellular organism development; GO:0009267 cellular response to starvation; GO:0009605 response to external stimulus; GO:0009987 cellular process; GO:0009991 response to extracellular stimulus; GO:0016036 cellular response to phosphate starvation; GO:0016043 cellular component organization; GO:0022607 cellular component …	GO:0005576 extracellular region; GO:0005622 intracellular; GO:0005623 cell; GO:0005737 cytoplasm; GO:0005829 cytosol; GO:0009507 chloroplast; GO:0009536 plastid; GO:0043226 organelle; GO:0043227 membrane-bounded organelle; GO:0043229 intracellular organelle; GO:0043231 intracellular membrane-bounded organelle; GO:0048046 apoplast;	GO:0003824 catalytic activity; GO:0004611 phosphoenolpyruvate carboxykinase activity; GO:0008964 phosphoenolpyruvate carboxylase activity; GO:0016829 lyase activity; GO:0016830 carbon-carbon lyase activity; GO:0016831 carboxy-lyase activity;
Gene.36793_CL4368.Contig1_All	148	1	0.00706401	74.269	1.7371	nucleus							PF07223	Protein of unknown function (DUF1421)
Gene.36793_CL4368.Contig1_All	201	1	7.52945e-05	112.93	1.2873	nucleus							PF07223	Protein of unknown function (DUF1421)
Gene.36903_CL4390.Contig2_All	392	1	1.19244e-73	215.93	1.7845	chloroplast	K17732	PMPCB, MAS1; mitochondrial-processing peptidase subunit beta [EC:3.4.24.64]		GO:0006091 generation of precursor metabolites and energy; GO:0006119 oxidative phosphorylation; GO:0006122 mitochondrial electron transport, ubiquinol to cytochrome c; GO:0006139 nucleobase-containing compound metabolic process; GO:0006163 purine nucleotide metabolic process; GO:0006508 proteolysis; GO:0006725 cellular aromatic compound metabolic process; GO:0006753 nucleoside phosphate metaboli…	GO:0005618 cell wall; GO:0005622 intracellular; GO:0005623 cell; GO:0005634 nucleus; GO:0005730 nucleolus; GO:0005737 cytoplasm; GO:0005739 mitochondrion; GO:0005740 mitochondrial envelope; GO:0005741 mitochondrial outer membrane; GO:0005743 mitochondrial inner membrane; GO:0005746 mitochondrial respirasome; GO:0005750 mitochondrial respiratory chain complex III; GO:0005758 mitochondrial intermem…	GO:0003824 catalytic activity; GO:0004175 endopeptidase activity; GO:0004222 metalloendopeptidase activity; GO:0005488 binding; GO:0008233 peptidase activity; GO:0008237 metallopeptidase activity; GO:0008270 zinc ion binding; GO:0016787 hydrolase activity; GO:0043167 ion binding; GO:0043169 cation binding; GO:0046872 metal ion binding; GO:0046914 transition metal ion binding; GO:0070011 peptidase…	PF05193	Peptidase M16 inactive domain	O	KOG0960	Mitochondrial processing peptidase, beta subunit, and related enzymes (insulinase superfamily)
Gene.36903_CL4390.Contig2_All	466	1	1.29383e-76	178.05	2.2357	chloroplast	K17732	PMPCB, MAS1; mitochondrial-processing peptidase subunit beta [EC:3.4.24.64]		GO:0006091 generation of precursor metabolites and energy; GO:0006119 oxidative phosphorylation; GO:0006122 mitochondrial electron transport, ubiquinol to cytochrome c; GO:0006139 nucleobase-containing compound metabolic process; GO:0006163 purine nucleotide metabolic process; GO:0006508 proteolysis; GO:0006725 cellular aromatic compound metabolic process; GO:0006753 nucleoside phosphate metaboli…	GO:0005618 cell wall; GO:0005622 intracellular; GO:0005623 cell; GO:0005634 nucleus; GO:0005730 nucleolus; GO:0005737 cytoplasm; GO:0005739 mitochondrion; GO:0005740 mitochondrial envelope; GO:0005741 mitochondrial outer membrane; GO:0005743 mitochondrial inner membrane; GO:0005746 mitochondrial respirasome; GO:0005750 mitochondrial respiratory chain complex III; GO:0005758 mitochondrial intermem…	GO:0003824 catalytic activity; GO:0004175 endopeptidase activity; GO:0004222 metalloendopeptidase activity; GO:0005488 binding; GO:0008233 peptidase activity; GO:0008237 metallopeptidase activity; GO:0008270 zinc ion binding; GO:0016787 hydrolase activity; GO:0043167 ion binding; GO:0043169 cation binding; GO:0046872 metal ion binding; GO:0046914 transition metal ion binding; GO:0070011 peptidase…	PF05193	Peptidase M16 inactive domain	O	KOG0960	Mitochondrial processing peptidase, beta subunit, and related enzymes (insulinase superfamily)
Gene.36933_CL4398.Contig5_All	704	1	0.0012459	86.243	2.1232	cytoplasm	K13217	PRPF39, PRP39; pre-mRNA-processing factor 39		GO:0000245 spliceosomal complex assembly; GO:0000375 RNA splicing, via transesterification reactions; GO:0000377 RNA splicing, via transesterification reactions with bulged adenosine as nucleophile; GO:0000395 mRNA 5'-splice site recognition; GO:0000398 mRNA splicing, via spliceosome; GO:0006139 nucleobase-containing compound metabolic process; GO:0006376 mRNA splice site selection; GO:0006396 RN…	GO:0000243 commitment complex; GO:0005622 intracellular; GO:0005623 cell; GO:0005634 nucleus; GO:0005681 spliceosomal complex; GO:0005684 U2-type spliceosomal complex; GO:0005685 U1 snRNP; GO:0030532 small nuclear ribonucleoprotein complex; GO:0032991 protein-containing complex; GO:0043226 organelle; GO:0043227 membrane-bounded organelle; GO:0043229 intracellular organelle; GO:0043231 intracellul…				A	KOG1258	mRNA processing protein
Gene.37006_CL4408.Contig3_All	427	1	5.84175e-09	151.52	-2.3589	chloroplast	K01285	PRCP; lysosomal Pro-X carboxypeptidase [EC:3.4.16.2]		GO:0001525 angiogenesis; GO:0001568 blood vessel development; GO:0001944 vasculature development; GO:0003008 system process; GO:0003013 circulatory system process; GO:0003073 regulation of systemic arterial blood pressure; GO:0003085 negative regulation of systemic arterial blood pressure; GO:0006508 proteolysis; GO:0006807 nitrogen compound metabolic process; GO:0006950 response to stress; GO:00…		GO:0003824 catalytic activity; GO:0004177 aminopeptidase activity; GO:0008233 peptidase activity; GO:0008238 exopeptidase activity; GO:0008239 dipeptidyl-peptidase activity; GO:0016787 hydrolase activity; GO:0070011 peptidase activity, acting on L-amino acid peptides; GO:0140096 catalytic activity, acting on a protein;	PF05577	Serine carboxypeptidase S28	O	KOG2183	Prolylcarboxypeptidase (angiotensinase C)
Gene.37251_CL4455.Contig4_All	170	1	0.000127471	138	-1.9234	cytoplasm	K02998	RP-SAe, RPSA; small subunit ribosomal protein SAe	map03010 Ribosome	GO:0000028 ribosomal small subunit assembly; GO:0000447 endonucleolytic cleavage in ITS1 to separate SSU-rRNA from 5.8S rRNA and LSU-rRNA from tricistronic rRNA transcript (SSU-rRNA, 5.8S rRNA, LSU-rRNA); GO:0000460 maturation of 5.8S rRNA; GO:0000461 endonucleolytic cleavage to generate mature 3'-end of SSU-rRNA from (SSU-rRNA, 5.8S rRNA, LSU-rRNA); GO:0000462 maturation of SSU-rRNA from tricist…	GO:0005622 intracellular; GO:0005623 cell; GO:0005634 nucleus; GO:0005737 cytoplasm; GO:0005829 cytosol; GO:0005840 ribosome; GO:0005844 polysome; GO:0005886 plasma membrane; GO:0005911 cell-cell junction; GO:0009506 plasmodesma; GO:0009507 chloroplast; GO:0009536 plastid; GO:0015935 small ribosomal subunit; GO:0016020 membrane; GO:0022626 cytosolic ribosome; GO:0022627 cytosolic small ribosomal …	GO:0003676 nucleic acid binding; GO:0003723 RNA binding; GO:0003729 mRNA binding; GO:0003735 structural constituent of ribosome; GO:0005198 structural molecule activity; GO:0005488 binding; GO:0097159 organic cyclic compound binding; GO:1901363 heterocyclic compound binding;			J	KOG0830	40S ribosomal protein SA (P40)/Laminin receptor 1
Gene.37244_CL4455.Contig1_All	59	1	2.03493e-18	166.66	0.98907	cytoplasm	K02998	RP-SAe, RPSA; small subunit ribosomal protein SAe	map03010 Ribosome	GO:0000028 ribosomal small subunit assembly; GO:0000447 endonucleolytic cleavage in ITS1 to separate SSU-rRNA from 5.8S rRNA and LSU-rRNA from tricistronic rRNA transcript (SSU-rRNA, 5.8S rRNA, LSU-rRNA); GO:0000460 maturation of 5.8S rRNA; GO:0000461 endonucleolytic cleavage to generate mature 3'-end of SSU-rRNA from (SSU-rRNA, 5.8S rRNA, LSU-rRNA); GO:0000462 maturation of SSU-rRNA from tricist…	GO:0005622 intracellular; GO:0005623 cell; GO:0005634 nucleus; GO:0005737 cytoplasm; GO:0005829 cytosol; GO:0005840 ribosome; GO:0005844 polysome; GO:0005886 plasma membrane; GO:0005911 cell-cell junction; GO:0009506 plasmodesma; GO:0009507 chloroplast; GO:0009536 plastid; GO:0015935 small ribosomal subunit; GO:0016020 membrane; GO:0022626 cytosolic ribosome; GO:0022627 cytosolic small ribosomal …	GO:0003676 nucleic acid binding; GO:0003723 RNA binding; GO:0003729 mRNA binding; GO:0003735 structural constituent of ribosome; GO:0005198 structural molecule activity; GO:0005488 binding; GO:0097159 organic cyclic compound binding; GO:1901363 heterocyclic compound binding;			J	KOG0830	40S ribosomal protein SA (P40)/Laminin receptor 1
Gene.37251_CL4455.Contig4_All	168	1	0.000333199	90.142	-0.1852	cytoplasm	K02998	RP-SAe, RPSA; small subunit ribosomal protein SAe	map03010 Ribosome	GO:0000028 ribosomal small subunit assembly; GO:0000447 endonucleolytic cleavage in ITS1 to separate SSU-rRNA from 5.8S rRNA and LSU-rRNA from tricistronic rRNA transcript (SSU-rRNA, 5.8S rRNA, LSU-rRNA); GO:0000460 maturation of 5.8S rRNA; GO:0000461 endonucleolytic cleavage to generate mature 3'-end of SSU-rRNA from (SSU-rRNA, 5.8S rRNA, LSU-rRNA); GO:0000462 maturation of SSU-rRNA from tricist…	GO:0005622 intracellular; GO:0005623 cell; GO:0005634 nucleus; GO:0005737 cytoplasm; GO:0005829 cytosol; GO:0005840 ribosome; GO:0005844 polysome; GO:0005886 plasma membrane; GO:0005911 cell-cell junction; GO:0009506 plasmodesma; GO:0009507 chloroplast; GO:0009536 plastid; GO:0015935 small ribosomal subunit; GO:0016020 membrane; GO:0022626 cytosolic ribosome; GO:0022627 cytosolic small ribosomal …	GO:0003676 nucleic acid binding; GO:0003723 RNA binding; GO:0003729 mRNA binding; GO:0003735 structural constituent of ribosome; GO:0005198 structural molecule activity; GO:0005488 binding; GO:0097159 organic cyclic compound binding; GO:1901363 heterocyclic compound binding;			J	KOG0830	40S ribosomal protein SA (P40)/Laminin receptor 1
Gene.37316_CL4468.Contig3_All	83	1	9.08506e-95	216.04	7.6963	chloroplast	K01602	rbcS; ribulose-bisphosphate carboxylase small chain [EC:4.1.1.39]	map00630 Glyoxylate and dicarboxylate metabolism; map00710 Carbon fixation in photosynthetic organisms; map01100 Metabolic pathways; map01110 Biosynthesis of secondary metabolites; map01200 Carbon metabolism	GO:0006950 response to stress; GO:0008152 metabolic process; GO:0009266 response to temperature stimulus; GO:0009314 response to radiation; GO:0009409 response to cold; GO:0009416 response to light stimulus; GO:0009628 response to abiotic stimulus; GO:0009637 response to blue light; GO:0009639 response to red or far red light; GO:0009987 cellular process; GO:0010114 response to red light; GO:0010…	GO:0005576 extracellular region; GO:0005622 intracellular; GO:0005623 cell; GO:0005737 cytoplasm; GO:0005829 cytosol; GO:0005840 ribosome; GO:0009507 chloroplast; GO:0009526 plastid envelope; GO:0009532 plastid stroma; GO:0009534 chloroplast thylakoid; GO:0009535 chloroplast thylakoid membrane; GO:0009536 plastid; GO:0009570 chloroplast stroma; GO:0009579 thylakoid; GO:0009941 chloroplast envelop…	GO:0005488 binding; GO:0005507 copper ion binding; GO:0043167 ion binding; GO:0043169 cation binding; GO:0046872 metal ion binding; GO:0046914 transition metal ion binding;	PF00101	Ribulose bisphosphate carboxylase, small chain
Gene.37316_CL4468.Contig3_All	103	1	4.41668e-47	233.59	1.7786	chloroplast	K01602	rbcS; ribulose-bisphosphate carboxylase small chain [EC:4.1.1.39]	map00630 Glyoxylate and dicarboxylate metabolism; map00710 Carbon fixation in photosynthetic organisms; map01100 Metabolic pathways; map01110 Biosynthesis of secondary metabolites; map01200 Carbon metabolism	GO:0006950 response to stress; GO:0008152 metabolic process; GO:0009266 response to temperature stimulus; GO:0009314 response to radiation; GO:0009409 response to cold; GO:0009416 response to light stimulus; GO:0009628 response to abiotic stimulus; GO:0009637 response to blue light; GO:0009639 response to red or far red light; GO:0009987 cellular process; GO:0010114 response to red light; GO:0010…	GO:0005576 extracellular region; GO:0005622 intracellular; GO:0005623 cell; GO:0005737 cytoplasm; GO:0005829 cytosol; GO:0005840 ribosome; GO:0009507 chloroplast; GO:0009526 plastid envelope; GO:0009532 plastid stroma; GO:0009534 chloroplast thylakoid; GO:0009535 chloroplast thylakoid membrane; GO:0009536 plastid; GO:0009570 chloroplast stroma; GO:0009579 thylakoid; GO:0009941 chloroplast envelop…	GO:0005488 binding; GO:0005507 copper ion binding; GO:0043167 ion binding; GO:0043169 cation binding; GO:0046872 metal ion binding; GO:0046914 transition metal ion binding;	PF00101	Ribulose bisphosphate carboxylase, small chain
Gene.37316_CL4468.Contig3_All	174	1	7.9133e-06	151.52	4.4481	chloroplast	K01602	rbcS; ribulose-bisphosphate carboxylase small chain [EC:4.1.1.39]	map00630 Glyoxylate and dicarboxylate metabolism; map00710 Carbon fixation in photosynthetic organisms; map01100 Metabolic pathways; map01110 Biosynthesis of secondary metabolites; map01200 Carbon metabolism	GO:0006950 response to stress; GO:0008152 metabolic process; GO:0009266 response to temperature stimulus; GO:0009314 response to radiation; GO:0009409 response to cold; GO:0009416 response to light stimulus; GO:0009628 response to abiotic stimulus; GO:0009637 response to blue light; GO:0009639 response to red or far red light; GO:0009987 cellular process; GO:0010114 response to red light; GO:0010…	GO:0005576 extracellular region; GO:0005622 intracellular; GO:0005623 cell; GO:0005737 cytoplasm; GO:0005829 cytosol; GO:0005840 ribosome; GO:0009507 chloroplast; GO:0009526 plastid envelope; GO:0009532 plastid stroma; GO:0009534 chloroplast thylakoid; GO:0009535 chloroplast thylakoid membrane; GO:0009536 plastid; GO:0009570 chloroplast stroma; GO:0009579 thylakoid; GO:0009941 chloroplast envelop…	GO:0005488 binding; GO:0005507 copper ion binding; GO:0043167 ion binding; GO:0043169 cation binding; GO:0046872 metal ion binding; GO:0046914 transition metal ion binding;	PF00101	Ribulose bisphosphate carboxylase, small chain
Gene.37316_CL4468.Contig3_All	179	0.999999	9.99833e-38	221.63	2.5865	chloroplast	K01602	rbcS; ribulose-bisphosphate carboxylase small chain [EC:4.1.1.39]	map00630 Glyoxylate and dicarboxylate metabolism; map00710 Carbon fixation in photosynthetic organisms; map01100 Metabolic pathways; map01110 Biosynthesis of secondary metabolites; map01200 Carbon metabolism	GO:0006950 response to stress; GO:0008152 metabolic process; GO:0009266 response to temperature stimulus; GO:0009314 response to radiation; GO:0009409 response to cold; GO:0009416 response to light stimulus; GO:0009628 response to abiotic stimulus; GO:0009637 response to blue light; GO:0009639 response to red or far red light; GO:0009987 cellular process; GO:0010114 response to red light; GO:0010…	GO:0005576 extracellular region; GO:0005622 intracellular; GO:0005623 cell; GO:0005737 cytoplasm; GO:0005829 cytosol; GO:0005840 ribosome; GO:0009507 chloroplast; GO:0009526 plastid envelope; GO:0009532 plastid stroma; GO:0009534 chloroplast thylakoid; GO:0009535 chloroplast thylakoid membrane; GO:0009536 plastid; GO:0009570 chloroplast stroma; GO:0009579 thylakoid; GO:0009941 chloroplast envelop…	GO:0005488 binding; GO:0005507 copper ion binding; GO:0043167 ion binding; GO:0043169 cation binding; GO:0046872 metal ion binding; GO:0046914 transition metal ion binding;	PF00101	Ribulose bisphosphate carboxylase, small chain
Gene.37392_CL4486.Contig1_All	73	1	3.77372e-45	179.85	0.34762	chloroplast	K01623	ALDO; fructose-bisphosphate aldolase, class I [EC:4.1.2.13]	map00010 Glycolysis / Gluconeogenesis; map00030 Pentose phosphate pathway; map00051 Fructose and mannose metabolism; map00710 Carbon fixation in photosynthetic organisms; map01100 Metabolic pathways; map01110 Biosynthesis of secondary metabolites; map01200 Carbon metabolism; map01230 Biosynthesis of amino acids	GO:0005975 carbohydrate metabolic process; GO:0005996 monosaccharide metabolic process; GO:0006006 glucose metabolic process; GO:0006082 organic acid metabolic process; GO:0006090 pyruvate metabolic process; GO:0006091 generation of precursor metabolites and energy; GO:0006094 gluconeogenesis; GO:0006096 glycolytic process; GO:0006139 nucleobase-containing compound metabolic process; GO:0006163 p…	GO:0005622 intracellular; GO:0005623 cell; GO:0005737 cytoplasm; GO:0005739 mitochondrion; GO:0009507 chloroplast; GO:0009532 plastid stroma; GO:0009534 chloroplast thylakoid; GO:0009536 plastid; GO:0009570 chloroplast stroma; GO:0009579 thylakoid; GO:0010287 plastoglobule; GO:0031976 plastid thylakoid; GO:0031984 organelle subcompartment; GO:0043226 organelle; GO:0043227 membrane-bounded organel…	GO:0003824 catalytic activity; GO:0004332 fructose-bisphosphate aldolase activity; GO:0016829 lyase activity; GO:0016830 carbon-carbon lyase activity; GO:0016832 aldehyde-lyase activity;	PF00274	Fructose-bisphosphate aldolase class-I	G	KOG1557	Fructose-biphosphate aldolase
Gene.37395_CL4486.Contig2_All	39	1	2.04828e-24	168.43	6.0481	plasma membrane	K01537	ATP2C; P-type Ca2+ transporter type 2C [EC:7.2.2.10]		GO:0006810 transport; GO:0006811 ion transport; GO:0006812 cation transport; GO:0006816 calcium ion transport; GO:0010035 response to inorganic substance; GO:0010038 response to metal ion; GO:0010042 response to manganese ion; GO:0030001 metal ion transport; GO:0034220 ion transmembrane transport; GO:0042221 response to chemical; GO:0046686 response to cadmium ion; GO:0050896 response to stimulus…	GO:0005622 intracellular; GO:0005623 cell; GO:0005737 cytoplasm; GO:0005773 vacuole; GO:0005774 vacuolar membrane; GO:0005783 endoplasmic reticulum; GO:0005789 endoplasmic reticulum membrane; GO:0005886 plasma membrane; GO:0012505 endomembrane system; GO:0016020 membrane; GO:0016021 integral component of membrane; GO:0030176 integral component of endoplasmic reticulum membrane; GO:0031090 organel…	GO:0003824 catalytic activity; GO:0005215 transporter activity; GO:0005388 calcium transmembrane transporter activity, phosphorylative mechanism; GO:0008324 cation transmembrane transporter activity; GO:0015075 ion transmembrane transporter activity; GO:0015085 calcium ion transmembrane transporter activity; GO:0015318 inorganic molecular entity transmembrane transporter activity; GO:0015399 prim…	PF00690; PF00702	Cation transporter/ATPase, N-terminus; haloacid dehalogenase-like hydrolase	P	KOG0202	Ca2+ transporting ATPase
Gene.37435_CL4492.Contig7_All	16	1	2.85043e-33	168.05	6.8905	cytoplasm	K14272	GGAT; glutamate--glyoxylate aminotransferase [EC:2.6.1.4 2.6.1.2 2.6.1.44]	map00220 Arginine biosynthesis; map00250 Alanine, aspartate and glutamate metabolism; map00260 Glycine, serine and threonine metabolism; map00630 Glyoxylate and dicarboxylate metabolism; map00710 Carbon fixation in photosynthetic organisms; map01100 Metabolic pathways; map01110 Biosynthesis of secondary metabolites; map01200 Carbon metabolism; map01210 2-Oxocarboxylic acid metabolism; map01230 Bi…	GO:0001666 response to hypoxia; GO:0006950 response to stress; GO:0008152 metabolic process; GO:0009628 response to abiotic stimulus; GO:0009853 photorespiration; GO:0009987 cellular process; GO:0036293 response to decreased oxygen levels; GO:0043094 cellular metabolic compound salvage; GO:0044237 cellular metabolic process; GO:0050896 response to stimulus; GO:0070482 response to oxygen levels;	GO:0005576 extracellular region; GO:0005622 intracellular; GO:0005623 cell; GO:0005737 cytoplasm; GO:0005773 vacuole; GO:0005777 peroxisome; GO:0009507 chloroplast; GO:0009532 plastid stroma; GO:0009536 plastid; GO:0009570 chloroplast stroma; GO:0016020 membrane; GO:0042579 microbody; GO:0043226 organelle; GO:0043227 membrane-bounded organelle; GO:0043229 intracellular organelle; GO:0043231 intra…	GO:0003824 catalytic activity; GO:0004021 L-alanine:2-oxoglutarate aminotransferase activity; GO:0008453 alanine-glyoxylate transaminase activity; GO:0008483 transaminase activity; GO:0016740 transferase activity; GO:0016769 transferase activity, transferring nitrogenous groups; GO:0047635 alanine-oxo-acid transaminase activity; GO:0047958 glycine:2-oxoglutarate aminotransferase activity;	PF00155	Aminotransferase class I and II	E	KOG0258	Alanine aminotransferase
Gene.37463_CL4502.Contig1_All	331	1	4.83354e-11	113.48	-3.3483	chloroplast	K15925	XYL1; alpha-D-xyloside xylohydrolase [EC:3.2.1.177]		GO:0000272 polysaccharide catabolic process; GO:0005975 carbohydrate metabolic process; GO:0005976 polysaccharide metabolic process; GO:0006073 cellular glucan metabolic process; GO:0008152 metabolic process; GO:0009056 catabolic process; GO:0009057 macromolecule catabolic process; GO:0009987 cellular process; GO:0010035 response to inorganic substance; GO:0010038 response to metal ion; GO:001038…	GO:0005576 extracellular region; GO:0005618 cell wall; GO:0005622 intracellular; GO:0005623 cell; GO:0005737 cytoplasm; GO:0005911 cell-cell junction; GO:0009505 plant-type cell wall; GO:0009506 plasmodesma; GO:0009507 chloroplast; GO:0009536 plastid; GO:0030054 cell junction; GO:0030312 external encapsulating structure; GO:0043226 organelle; GO:0043227 membrane-bounded organelle; GO:0043229 intr…	GO:0003824 catalytic activity; GO:0004553 hydrolase activity, hydrolyzing O-glycosyl compounds; GO:0009044 xylan 1,4-beta-xylosidase activity; GO:0016787 hydrolase activity; GO:0016798 hydrolase activity, acting on glycosyl bonds; GO:0046556 alpha-L-arabinofuranosidase activity; GO:0080176 xyloglucan 1,6-alpha-xylosidase activity; GO:0097599 xylanase activity;	PF13802	Galactose mutarotase-like	G	KOG1065	Maltase glucoamylase and related hydrolases, glycosyl hydrolase family 31
Gene.37463_CL4502.Contig1_All	408	1	4.64303e-53	133.18	6.1384	chloroplast	K15925	XYL1; alpha-D-xyloside xylohydrolase [EC:3.2.1.177]		GO:0000272 polysaccharide catabolic process; GO:0005975 carbohydrate metabolic process; GO:0005976 polysaccharide metabolic process; GO:0006073 cellular glucan metabolic process; GO:0008152 metabolic process; GO:0009056 catabolic process; GO:0009057 macromolecule catabolic process; GO:0009987 cellular process; GO:0010035 response to inorganic substance; GO:0010038 response to metal ion; GO:001038…	GO:0005576 extracellular region; GO:0005618 cell wall; GO:0005622 intracellular; GO:0005623 cell; GO:0005737 cytoplasm; GO:0005911 cell-cell junction; GO:0009505 plant-type cell wall; GO:0009506 plasmodesma; GO:0009507 chloroplast; GO:0009536 plastid; GO:0030054 cell junction; GO:0030312 external encapsulating structure; GO:0043226 organelle; GO:0043227 membrane-bounded organelle; GO:0043229 intr…	GO:0003824 catalytic activity; GO:0004553 hydrolase activity, hydrolyzing O-glycosyl compounds; GO:0009044 xylan 1,4-beta-xylosidase activity; GO:0016787 hydrolase activity; GO:0016798 hydrolase activity, acting on glycosyl bonds; GO:0046556 alpha-L-arabinofuranosidase activity; GO:0080176 xyloglucan 1,6-alpha-xylosidase activity; GO:0097599 xylanase activity;	PF13802	Galactose mutarotase-like	G	KOG1065	Maltase glucoamylase and related hydrolases, glycosyl hydrolase family 31
Gene.37719_CL4552.Contig1_All	225	1	0.00205748	87.251	-3.1889	chloroplast	K12373	HEXA_B; hexosaminidase [EC:3.2.1.52]	map00511 Other glycan degradation; map00513 Various types of N-glycan biosynthesis; map00520 Amino sugar and nucleotide sugar metabolism; map00531 Glycosaminoglycan degradation; map00603 Glycosphingolipid biosynthesis - globo and isoglobo series; map00604 Glycosphingolipid biosynthesis - ganglio series; map01100 Metabolic pathways		GO:0005618 cell wall; GO:0005622 intracellular; GO:0005623 cell; GO:0005737 cytoplasm; GO:0005773 vacuole; GO:0005829 cytosol; GO:0009505 plant-type cell wall; GO:0030312 external encapsulating structure; GO:0043226 organelle; GO:0043227 membrane-bounded organelle; GO:0043229 intracellular organelle; GO:0043231 intracellular membrane-bounded organelle; GO:0071944 cell periphery;	GO:0003824 catalytic activity; GO:0004553 hydrolase activity, hydrolyzing O-glycosyl compounds; GO:0004563 beta-N-acetylhexosaminidase activity; GO:0015929 hexosaminidase activity; GO:0016787 hydrolase activity; GO:0016798 hydrolase activity, acting on glycosyl bonds;	PF00728	Glycosyl hydrolase family 20, catalytic domain	G	KOG2499	Beta-N-acetylhexosaminidase
Gene.379_CL26.Contig1_All	319	1	9.12248e-14	155.61	2.7808	cytoplasm	K01555	FAH, fahA; fumarylacetoacetase [EC:3.7.1.2]	map00350 Tyrosine metabolism; map01100 Metabolic pathways	GO:0006082 organic acid metabolic process; GO:0006520 cellular amino acid metabolic process; GO:0006570 tyrosine metabolic process; GO:0006572 tyrosine catabolic process; GO:0006725 cellular aromatic compound metabolic process; GO:0006807 nitrogen compound metabolic process; GO:0008152 metabolic process; GO:0008219 cell death; GO:0009056 catabolic process; GO:0009063 cellular amino acid catabolic…	GO:0005622 intracellular; GO:0005623 cell; GO:0005737 cytoplasm; GO:0005829 cytosol;	GO:0003824 catalytic activity; GO:0004334 fumarylacetoacetase activity; GO:0016787 hydrolase activity; GO:0016822 hydrolase activity, acting on acid carbon-carbon bonds; GO:0016823 hydrolase activity, acting on acid carbon-carbon bonds, in ketonic substances;	PF09298	Domain of unknown function (DUF1969)	G	KOG2843	Fumarylacetoacetase
Gene.38097_CL4628.Contig3_All	181	1	7.21622e-63	224.68	0.56906	cytoplasm							PF13561	Enoyl-(Acyl carrier protein) reductase	Q	KOG0725	Reductases with broad range of substrate specificities
Gene.38097_CL4628.Contig3_All	128	1	1.84262e-12	158.61	0.67692	cytoplasm							PF13561	Enoyl-(Acyl carrier protein) reductase	Q	KOG0725	Reductases with broad range of substrate specificities
Gene.38213_CL4652.Contig2_All	295	1	3.85968e-83	229.4	4.0647	chloroplast	K00344	qor, CRYZ; NADPH:quinone reductase [EC:1.6.5.5]					PF08240	Alcohol dehydrogenase GroES-like domain	C	KOG1197	Predicted quinone oxidoreductase
Gene.38519_CL4727.Contig4_All	335	1	0.00183316	92.707	0.48612	vacuolar membrane	K01464	DPYS, dht, hydA; dihydropyrimidinase [EC:3.5.2.2]	map00240 Pyrimidine metabolism; map00410 beta-Alanine metabolism; map00770 Pantothenate and CoA biosynthesis; map01100 Metabolic pathways				PF01979	Amidohydrolase family	F	KOG2584	Dihydroorotase and related enzymes
Gene.38668_CL4762.Contig6_All	508	1	1.31141e-79	156.41	0.8124	chloroplast	K18857	ADH1; alcohol dehydrogenase class-P [EC:1.1.1.1]	map00010 Glycolysis / Gluconeogenesis; map00071 Fatty acid degradation; map00350 Tyrosine metabolism; map00592 alpha-Linolenic acid metabolism; map01100 Metabolic pathways; map01110 Biosynthesis of secondary metabolites				PF08240	Alcohol dehydrogenase GroES-like domain	Q	KOG0022	Alcohol dehydrogenase, class III
Gene.38668_CL4762.Contig6_All	474	1	2.10168e-05	150.17	-0.32725	chloroplast	K18857	ADH1; alcohol dehydrogenase class-P [EC:1.1.1.1]	map00010 Glycolysis / Gluconeogenesis; map00071 Fatty acid degradation; map00350 Tyrosine metabolism; map00592 alpha-Linolenic acid metabolism; map01100 Metabolic pathways; map01110 Biosynthesis of secondary metabolites				PF08240	Alcohol dehydrogenase GroES-like domain	Q	KOG0022	Alcohol dehydrogenase, class III
Gene.38668_CL4762.Contig6_All	278	1	3.53977e-05	139.02	0.1991	chloroplast	K18857	ADH1; alcohol dehydrogenase class-P [EC:1.1.1.1]	map00010 Glycolysis / Gluconeogenesis; map00071 Fatty acid degradation; map00350 Tyrosine metabolism; map00592 alpha-Linolenic acid metabolism; map01100 Metabolic pathways; map01110 Biosynthesis of secondary metabolites				PF08240	Alcohol dehydrogenase GroES-like domain	Q	KOG0022	Alcohol dehydrogenase, class III
Gene.38668_CL4762.Contig6_All	254	1	4.99046e-32	180.49	0.86845	chloroplast	K18857	ADH1; alcohol dehydrogenase class-P [EC:1.1.1.1]	map00010 Glycolysis / Gluconeogenesis; map00071 Fatty acid degradation; map00350 Tyrosine metabolism; map00592 alpha-Linolenic acid metabolism; map01100 Metabolic pathways; map01110 Biosynthesis of secondary metabolites				PF08240	Alcohol dehydrogenase GroES-like domain	Q	KOG0022	Alcohol dehydrogenase, class III
Gene.3887_CL243.Contig4_All	127	1	4.28909e-113	273.81	8.4696	chloroplast	K05298	GAPA; glyceraldehyde-3-phosphate dehydrogenase (NADP+) (phosphorylating) [EC:1.2.1.13]	map00710 Carbon fixation in photosynthetic organisms; map01100 Metabolic pathways; map01200 Carbon metabolism				PF00044; PF02800	Glyceraldehyde 3-phosphate dehydrogenase, NAD binding domain; Glyceraldehyde 3-phosphate dehydrogenase, C-terminal domain	G	KOG0657	Glyceraldehyde 3-phosphate dehydrogenase
Gene.3887_CL243.Contig4_All	444	1	7.91775e-17	165.39	3.6321	chloroplast	K05298	GAPA; glyceraldehyde-3-phosphate dehydrogenase (NADP+) (phosphorylating) [EC:1.2.1.13]	map00710 Carbon fixation in photosynthetic organisms; map01100 Metabolic pathways; map01200 Carbon metabolism				PF00044; PF02800	Glyceraldehyde 3-phosphate dehydrogenase, NAD binding domain; Glyceraldehyde 3-phosphate dehydrogenase, C-terminal domain	G	KOG0657	Glyceraldehyde 3-phosphate dehydrogenase
Gene.3887_CL243.Contig4_All	255	1	1.69315e-32	67.057	3.8909	chloroplast	K05298	GAPA; glyceraldehyde-3-phosphate dehydrogenase (NADP+) (phosphorylating) [EC:1.2.1.13]	map00710 Carbon fixation in photosynthetic organisms; map01100 Metabolic pathways; map01200 Carbon metabolism				PF00044; PF02800	Glyceraldehyde 3-phosphate dehydrogenase, NAD binding domain; Glyceraldehyde 3-phosphate dehydrogenase, C-terminal domain	G	KOG0657	Glyceraldehyde 3-phosphate dehydrogenase
Gene.3887_CL243.Contig4_All	417	1	1.53159e-144	217.86	8.3815	chloroplast	K05298	GAPA; glyceraldehyde-3-phosphate dehydrogenase (NADP+) (phosphorylating) [EC:1.2.1.13]	map00710 Carbon fixation in photosynthetic organisms; map01100 Metabolic pathways; map01200 Carbon metabolism				PF00044; PF02800	Glyceraldehyde 3-phosphate dehydrogenase, NAD binding domain; Glyceraldehyde 3-phosphate dehydrogenase, C-terminal domain	G	KOG0657	Glyceraldehyde 3-phosphate dehydrogenase
Gene.38900_CL4812.Contig6_All	71	1	2.52332e-05	112.73	11.045	cytoplasm	K01922	PPCS, COAB; phosphopantothenate---cysteine ligase (ATP) [EC:6.3.2.51]	map00770 Pantothenate and CoA biosynthesis; map01100 Metabolic pathways	GO:0006139 nucleobase-containing compound metabolic process; GO:0006163 purine nucleotide metabolic process; GO:0006164 purine nucleotide biosynthetic process; GO:0006725 cellular aromatic compound metabolic process; GO:0006732 coenzyme metabolic process; GO:0006753 nucleoside phosphate metabolic process; GO:0006793 phosphorus metabolic process; GO:0006796 phosphate-containing compound metabolic …		GO:0003824 catalytic activity; GO:0004632 phosphopantothenate--cysteine ligase activity; GO:0016874 ligase activity; GO:0016879 ligase activity, forming carbon-nitrogen bonds; GO:0016881 acid-amino acid ligase activity;			H	KOG2728	Uncharacterized conserved protein with similarity to phosphopantothenoylcysteine synthetase/decarboxylase
Gene.38921_CL4817.Contig1_All	104	1	2.83194e-55	203.93	7.0992	cytoplasm	K02730	PSMA6; 20S proteasome subunit alpha 1 [EC:3.4.25.1]	map03050 Proteasome				PF10584; PF00227	Proteasome subunit A N-terminal signature; Proteasome subunit	O	KOG0182	20S proteasome, regulatory subunit alpha type PSMA6/SCL1
Gene.38921_CL4817.Contig1_All	45	1	5.10099e-91	208.03	-0.083235	cytoplasm	K02730	PSMA6; 20S proteasome subunit alpha 1 [EC:3.4.25.1]	map03050 Proteasome				PF10584; PF00227	Proteasome subunit A N-terminal signature; Proteasome subunit	O	KOG0182	20S proteasome, regulatory subunit alpha type PSMA6/SCL1
Gene.38972_CL4827.Contig1_All	343	1	4.31097e-128	277.63	6.1545	chloroplast	K01623	ALDO; fructose-bisphosphate aldolase, class I [EC:4.1.2.13]	map00010 Glycolysis / Gluconeogenesis; map00030 Pentose phosphate pathway; map00051 Fructose and mannose metabolism; map00710 Carbon fixation in photosynthetic organisms; map01100 Metabolic pathways; map01110 Biosynthesis of secondary metabolites; map01200 Carbon metabolism; map01230 Biosynthesis of amino acids				PF00274	Fructose-bisphosphate aldolase class-I	G	KOG1557	Fructose-biphosphate aldolase
Gene.38972_CL4827.Contig1_All	353	1	4.31097e-128	168.91	0.87513	chloroplast	K01623	ALDO; fructose-bisphosphate aldolase, class I [EC:4.1.2.13]	map00010 Glycolysis / Gluconeogenesis; map00030 Pentose phosphate pathway; map00051 Fructose and mannose metabolism; map00710 Carbon fixation in photosynthetic organisms; map01100 Metabolic pathways; map01110 Biosynthesis of secondary metabolites; map01200 Carbon metabolism; map01230 Biosynthesis of amino acids				PF00274	Fructose-bisphosphate aldolase class-I	G	KOG1557	Fructose-biphosphate aldolase
Gene.38972_CL4827.Contig1_All	56	1	0.000207265	133.76	1.6065	chloroplast	K01623	ALDO; fructose-bisphosphate aldolase, class I [EC:4.1.2.13]	map00010 Glycolysis / Gluconeogenesis; map00030 Pentose phosphate pathway; map00051 Fructose and mannose metabolism; map00710 Carbon fixation in photosynthetic organisms; map01100 Metabolic pathways; map01110 Biosynthesis of secondary metabolites; map01200 Carbon metabolism; map01230 Biosynthesis of amino acids				PF00274	Fructose-bisphosphate aldolase class-I	G	KOG1557	Fructose-biphosphate aldolase
Gene.38972_CL4827.Contig1_All	77	1	6.02571e-216	281.54	5.09	chloroplast	K01623	ALDO; fructose-bisphosphate aldolase, class I [EC:4.1.2.13]	map00010 Glycolysis / Gluconeogenesis; map00030 Pentose phosphate pathway; map00051 Fructose and mannose metabolism; map00710 Carbon fixation in photosynthetic organisms; map01100 Metabolic pathways; map01110 Biosynthesis of secondary metabolites; map01200 Carbon metabolism; map01230 Biosynthesis of amino acids				PF00274	Fructose-bisphosphate aldolase class-I	G	KOG1557	Fructose-biphosphate aldolase
Gene.39037_CL4843.Contig3_All	79	1	3.92113e-171	303.03	6.0183	chloroplast	K13449	PR1; pathogenesis-related protein 1	map04016 MAPK signaling pathway - plant; map04075 Plant hormone signal transduction; map04626 Plant-pathogen interaction				PF00188	Cysteine-rich secretory protein family	S	KOG3017	Defense-related protein containing SCP domain
Gene.39210_CL4882.Contig2_All	454	1	0.00027749	132.44	0.40232	plasma membrane	K01535	PMA1, PMA2; H+-transporting ATPase [EC:7.1.2.1]	map00190 Oxidative phosphorylation; map01100 Metabolic pathways	GO:0001101 response to acid chemical; GO:0006810 transport; GO:0006811 ion transport; GO:0006812 cation transport; GO:0006950 response to stress; GO:0009414 response to water deprivation; GO:0009415 response to water; GO:0009628 response to abiotic stimulus; GO:0009719 response to endogenous stimulus; GO:0009725 response to hormone; GO:0009737 response to abscisic acid; GO:0009987 cellular proces…	GO:0005622 intracellular; GO:0005623 cell; GO:0005634 nucleus; GO:0005737 cytoplasm; GO:0005773 vacuole; GO:0005794 Golgi apparatus; GO:0005886 plasma membrane; GO:0005911 cell-cell junction; GO:0009506 plasmodesma; GO:0012505 endomembrane system; GO:0016020 membrane; GO:0016021 integral component of membrane; GO:0030054 cell junction; GO:0031224 intrinsic component of membrane; GO:0043226 organe…	GO:0000287 magnesium ion binding; GO:0003824 catalytic activity; GO:0005215 transporter activity; GO:0005488 binding; GO:0008324 cation transmembrane transporter activity; GO:0008553 proton-exporting ATPase activity, phosphorylative mechanism; GO:0015075 ion transmembrane transporter activity; GO:0015077 monovalent inorganic cation transmembrane transporter activity; GO:0015078 proton transmembra…	PF00690; PF00702	Cation transporter/ATPase, N-terminus; haloacid dehalogenase-like hydrolase	P	KOG0205	Plasma membrane H+-transporting ATPase
Gene.39231_CL4885.Contig4_All	187	1	2.13434e-247	224.12	7.346	chloroplast							PF00314	Thaumatin family
Gene.39251_CL4894.Contig2_All	316	1	0.000310884	125.98	-0.97807	nucleus							PF02893	GRAM domain
Gene.39285_CL4902.Contig9_All	170	1	7.95679e-12	163.43	0.61729	chloroplast	K00432	gpx, btuE, bsaA; glutathione peroxidase [EC:1.11.1.9]	map00480 Glutathione metabolism; map00590 Arachidonic acid metabolism; map01100 Metabolic pathways	GO:0006950 response to stress; GO:0006970 response to osmotic stress; GO:0008152 metabolic process; GO:0009628 response to abiotic stimulus; GO:0009636 response to toxic substance; GO:0009651 response to salt stress; GO:0009987 cellular process; GO:0010035 response to inorganic substance; GO:0010038 response to metal ion; GO:0042221 response to chemical; GO:0046686 response to cadmium ion; GO:005…	GO:0005576 extracellular region; GO:0005622 intracellular; GO:0005623 cell; GO:0005737 cytoplasm; GO:0005739 mitochondrion; GO:0005829 cytosol; GO:0005886 plasma membrane; GO:0009507 chloroplast; GO:0009536 plastid; GO:0016020 membrane; GO:0043226 organelle; GO:0043227 membrane-bounded organelle; GO:0043229 intracellular organelle; GO:0043231 intracellular membrane-bounded organelle; GO:0048046 a…	GO:0003824 catalytic activity; GO:0004601 peroxidase activity; GO:0004602 glutathione peroxidase activity; GO:0016209 antioxidant activity; GO:0016491 oxidoreductase activity; GO:0016684 oxidoreductase activity, acting on peroxide as acceptor;			O	KOG1651	Glutathione peroxidase
Gene.39285_CL4902.Contig9_All	105	1	1.67081e-10	144.27	1.4687	chloroplast	K00432	gpx, btuE, bsaA; glutathione peroxidase [EC:1.11.1.9]	map00480 Glutathione metabolism; map00590 Arachidonic acid metabolism; map01100 Metabolic pathways	GO:0006950 response to stress; GO:0006970 response to osmotic stress; GO:0008152 metabolic process; GO:0009628 response to abiotic stimulus; GO:0009636 response to toxic substance; GO:0009651 response to salt stress; GO:0009987 cellular process; GO:0010035 response to inorganic substance; GO:0010038 response to metal ion; GO:0042221 response to chemical; GO:0046686 response to cadmium ion; GO:005…	GO:0005576 extracellular region; GO:0005622 intracellular; GO:0005623 cell; GO:0005737 cytoplasm; GO:0005739 mitochondrion; GO:0005829 cytosol; GO:0005886 plasma membrane; GO:0009507 chloroplast; GO:0009536 plastid; GO:0016020 membrane; GO:0043226 organelle; GO:0043227 membrane-bounded organelle; GO:0043229 intracellular organelle; GO:0043231 intracellular membrane-bounded organelle; GO:0048046 a…	GO:0003824 catalytic activity; GO:0004601 peroxidase activity; GO:0004602 glutathione peroxidase activity; GO:0016209 antioxidant activity; GO:0016491 oxidoreductase activity; GO:0016684 oxidoreductase activity, acting on peroxide as acceptor;			O	KOG1651	Glutathione peroxidase
Gene.39425_CL4943.Contig3_All	144	1	4.68226e-10	125.52	4.1246	cytoplasm	K03232	EEF1B; elongation factor 1-beta			GO:0005622 intracellular; GO:0005623 cell; GO:0005737 cytoplasm; GO:0005829 cytosol;		PF00736	EF-1 guanine nucleotide exchange domain	J	KOG1668	Elongation factor 1 beta/delta chain
Gene.39435_CL4946.Contig2_All	48	1	3.46371e-33	198.33	10.157	mitochondria				GO:0007275 multicellular organism development; GO:0009555 pollen development; GO:0032501 multicellular organismal process; GO:0032502 developmental process; GO:0048229 gametophyte development; GO:0048856 anatomical structure development;	GO:0005622 intracellular; GO:0005623 cell; GO:0005634 nucleus; GO:0005730 nucleolus; GO:0005737 cytoplasm; GO:0005739 mitochondrion; GO:0005740 mitochondrial envelope; GO:0005743 mitochondrial inner membrane; GO:0005753 mitochondrial proton-transporting ATP synthase complex; GO:0009507 chloroplast; GO:0009536 plastid; GO:0016020 membrane; GO:0016469 proton-transporting two-sector ATPase complex; …	GO:0005488 binding; GO:0005507 copper ion binding; GO:0008270 zinc ion binding; GO:0043167 ion binding; GO:0043169 cation binding; GO:0046872 metal ion binding; GO:0046914 transition metal ion binding; GO:0050897 cobalt ion binding;
Gene.39454_CL4953.Contig1_All	19	1	0.000345601	110.22	2.9259	mitochondria	K00417	QCR7, UQCRB; ubiquinol-cytochrome c reductase subunit 7	map00190 Oxidative phosphorylation; map01100 Metabolic pathways		GO:0005622 intracellular; GO:0005623 cell; GO:0005737 cytoplasm; GO:0005739 mitochondrion; GO:0005740 mitochondrial envelope; GO:0005743 mitochondrial inner membrane; GO:0016020 membrane; GO:0019866 organelle inner membrane; GO:0031090 organelle membrane; GO:0031966 mitochondrial membrane; GO:0031967 organelle envelope; GO:0031975 envelope; GO:0043226 organelle; GO:0043227 membrane-bounded organe…				C	KOG3440	Ubiquinol cytochrome c reductase, subunit QCR7
Gene.39503_CL4962.Contig2_All	146	1	9.38452e-17	141.44	3.5834	chloroplast	K17525	CHID1; chitinase domain-containing protein 1		GO:0006022 aminoglycan metabolic process; GO:0006026 aminoglycan catabolic process; GO:0006030 chitin metabolic process; GO:0006032 chitin catabolic process; GO:0006040 amino sugar metabolic process; GO:0006091 generation of precursor metabolites and energy; GO:0006807 nitrogen compound metabolic process; GO:0006950 response to stress; GO:0006952 defense response; GO:0008152 metabolic process; GO…	GO:0005576 extracellular region; GO:0005622 intracellular; GO:0005623 cell; GO:0005737 cytoplasm; GO:0009507 chloroplast; GO:0009526 plastid envelope; GO:0009534 chloroplast thylakoid; GO:0009535 chloroplast thylakoid membrane; GO:0009536 plastid; GO:0009579 thylakoid; GO:0009941 chloroplast envelope; GO:0016020 membrane; GO:0031967 organelle envelope; GO:0031975 envelope; GO:0031976 plastid thyl…	GO:0003824 catalytic activity; GO:0004553 hydrolase activity, hydrolyzing O-glycosyl compounds; GO:0004568 chitinase activity; GO:0005488 binding; GO:0008061 chitin binding; GO:0008144 drug binding; GO:0016787 hydrolase activity; GO:0016798 hydrolase activity, acting on glycosyl bonds; GO:0097367 carbohydrate derivative binding;
Gene.39521_CL4969.Contig2_All	116	1	6.47635e-63	216.04	4.2193	chloroplast	K01759	GLO1, gloA; lactoylglutathione lyase [EC:4.4.1.5]	map00620 Pyruvate metabolism; map01100 Metabolic pathways	GO:0006081 cellular aldehyde metabolic process; GO:0006082 organic acid metabolic process; GO:0006089 lactate metabolic process; GO:0006950 response to stress; GO:0008152 metabolic process; GO:0009056 catabolic process; GO:0009266 response to temperature stimulus; GO:0009409 response to cold; GO:0009438 methylglyoxal metabolic process; GO:0009628 response to abiotic stimulus; GO:0009987 cellular …	GO:0005622 intracellular; GO:0005623 cell; GO:0005737 cytoplasm; GO:0009507 chloroplast; GO:0009526 plastid envelope; GO:0009532 plastid stroma; GO:0009536 plastid; GO:0009570 chloroplast stroma; GO:0009579 thylakoid; GO:0010319 stromule; GO:0031967 organelle envelope; GO:0031975 envelope; GO:0031977 thylakoid lumen; GO:0043226 organelle; GO:0043227 membrane-bounded organelle; GO:0043229 intracel…	GO:0003824 catalytic activity; GO:0004462 lactoylglutathione lyase activity; GO:0016829 lyase activity; GO:0016846 carbon-sulfur lyase activity;	PF00903	Glyoxalase/Bleomycin resistance protein/Dioxygenase superfamily	G	KOG2943	Predicted glyoxalase
Gene.39537_CL4972.Contig2_All	261	1	0.00890988	73.637	-6.0808	extracellular	K21407	APMAP; adipocyte plasma membrane-associated protein			GO:0005622 intracellular; GO:0005623 cell; GO:0005737 cytoplasm; GO:0005773 vacuole; GO:0005774 vacuolar membrane; GO:0005783 endoplasmic reticulum; GO:0012505 endomembrane system; GO:0016020 membrane; GO:0031090 organelle membrane; GO:0043226 organelle; GO:0043227 membrane-bounded organelle; GO:0043229 intracellular organelle; GO:0043231 intracellular membrane-bounded organelle; GO:0098588 bound…	GO:0003824 catalytic activity; GO:0016787 hydrolase activity; GO:0016788 hydrolase activity, acting on ester bonds;			J	KOG1520	Predicted alkaloid synthase/Surface mucin Hemomucin
Gene.39772_CL5028.Contig1_All	116	1	7.00645e-121	303.02	3.4178	chloroplast	K00434	E1.11.1.11; L-ascorbate peroxidase [EC:1.11.1.11]	map00053 Ascorbate and aldarate metabolism; map00480 Glutathione metabolism; map01100 Metabolic pathways	GO:0000302 response to reactive oxygen species; GO:0006950 response to stress; GO:0006979 response to oxidative stress; GO:0007154 cell communication; GO:0007165 signal transduction; GO:0008152 metabolic process; GO:0009056 catabolic process; GO:0009266 response to temperature stimulus; GO:0009409 response to cold; GO:0009628 response to abiotic stimulus; GO:0009631 cold acclimation; GO:0009636 r…	GO:0005622 intracellular; GO:0005623 cell; GO:0005737 cytoplasm; GO:0005739 mitochondrion; GO:0009507 chloroplast; GO:0009532 plastid stroma; GO:0009534 chloroplast thylakoid; GO:0009535 chloroplast thylakoid membrane; GO:0009536 plastid; GO:0009570 chloroplast stroma; GO:0009579 thylakoid; GO:0016020 membrane; GO:0031976 plastid thylakoid; GO:0031984 organelle subcompartment; GO:0034357 photosyn…	GO:0003824 catalytic activity; GO:0004130 cytochrome-c peroxidase activity; GO:0004601 peroxidase activity; GO:0016209 antioxidant activity; GO:0016491 oxidoreductase activity; GO:0016684 oxidoreductase activity, acting on peroxide as acceptor;	PF00141	Peroxidase
Gene.39772_CL5028.Contig1_All	137	1	6.81396e-11	93.026	-0.97679	chloroplast	K00434	E1.11.1.11; L-ascorbate peroxidase [EC:1.11.1.11]	map00053 Ascorbate and aldarate metabolism; map00480 Glutathione metabolism; map01100 Metabolic pathways	GO:0000302 response to reactive oxygen species; GO:0006950 response to stress; GO:0006979 response to oxidative stress; GO:0007154 cell communication; GO:0007165 signal transduction; GO:0008152 metabolic process; GO:0009056 catabolic process; GO:0009266 response to temperature stimulus; GO:0009409 response to cold; GO:0009628 response to abiotic stimulus; GO:0009631 cold acclimation; GO:0009636 r…	GO:0005622 intracellular; GO:0005623 cell; GO:0005737 cytoplasm; GO:0005739 mitochondrion; GO:0009507 chloroplast; GO:0009532 plastid stroma; GO:0009534 chloroplast thylakoid; GO:0009535 chloroplast thylakoid membrane; GO:0009536 plastid; GO:0009570 chloroplast stroma; GO:0009579 thylakoid; GO:0016020 membrane; GO:0031976 plastid thylakoid; GO:0031984 organelle subcompartment; GO:0034357 photosyn…	GO:0003824 catalytic activity; GO:0004130 cytochrome-c peroxidase activity; GO:0004601 peroxidase activity; GO:0016209 antioxidant activity; GO:0016491 oxidoreductase activity; GO:0016684 oxidoreductase activity, acting on peroxide as acceptor;	PF00141	Peroxidase
Gene.39772_CL5028.Contig1_All	345	1	9.08908e-72	249.97	-0.050451	chloroplast	K00434	E1.11.1.11; L-ascorbate peroxidase [EC:1.11.1.11]	map00053 Ascorbate and aldarate metabolism; map00480 Glutathione metabolism; map01100 Metabolic pathways	GO:0000302 response to reactive oxygen species; GO:0006950 response to stress; GO:0006979 response to oxidative stress; GO:0007154 cell communication; GO:0007165 signal transduction; GO:0008152 metabolic process; GO:0009056 catabolic process; GO:0009266 response to temperature stimulus; GO:0009409 response to cold; GO:0009628 response to abiotic stimulus; GO:0009631 cold acclimation; GO:0009636 r…	GO:0005622 intracellular; GO:0005623 cell; GO:0005737 cytoplasm; GO:0005739 mitochondrion; GO:0009507 chloroplast; GO:0009532 plastid stroma; GO:0009534 chloroplast thylakoid; GO:0009535 chloroplast thylakoid membrane; GO:0009536 plastid; GO:0009570 chloroplast stroma; GO:0009579 thylakoid; GO:0016020 membrane; GO:0031976 plastid thylakoid; GO:0031984 organelle subcompartment; GO:0034357 photosyn…	GO:0003824 catalytic activity; GO:0004130 cytochrome-c peroxidase activity; GO:0004601 peroxidase activity; GO:0016209 antioxidant activity; GO:0016491 oxidoreductase activity; GO:0016684 oxidoreductase activity, acting on peroxide as acceptor;	PF00141	Peroxidase
Gene.39917_CL5061.Contig4_All	1499	1	1.66557e-10	143.39	-3.4805	cytoplasm
Gene.58484_Unigene764_All	38	1	0.000116877	137.88	-3.7523	chloroplast	K01803	TPI, tpiA; triosephosphate isomerase (TIM) [EC:5.3.1.1]	map00010 Glycolysis / Gluconeogenesis; map00051 Fructose and mannose metabolism; map00562 Inositol phosphate metabolism; map00710 Carbon fixation in photosynthetic organisms; map01100 Metabolic pathways; map01110 Biosynthesis of secondary metabolites; map01200 Carbon metabolism; map01230 Biosynthesis of amino acids	GO:0005975 carbohydrate metabolic process; GO:0005996 monosaccharide metabolic process; GO:0006006 glucose metabolic process; GO:0006066 alcohol metabolic process; GO:0006071 glycerol metabolic process; GO:0006081 cellular aldehyde metabolic process; GO:0006082 organic acid metabolic process; GO:0006090 pyruvate metabolic process; GO:0006091 generation of precursor metabolites and energy; GO:0006…	GO:0005576 extracellular region; GO:0005618 cell wall; GO:0005622 intracellular; GO:0005623 cell; GO:0005737 cytoplasm; GO:0005739 mitochondrion; GO:0005773 vacuole; GO:0005774 vacuolar membrane; GO:0005829 cytosol; GO:0005886 plasma membrane; GO:0005911 cell-cell junction; GO:0009506 plasmodesma; GO:0009507 chloroplast; GO:0009532 plastid stroma; GO:0009536 plastid; GO:0009570 chloroplast stroma…	GO:0003824 catalytic activity; GO:0004807 triose-phosphate isomerase activity; GO:0005488 binding; GO:0005507 copper ion binding; GO:0016853 isomerase activity; GO:0016860 intramolecular oxidoreductase activity; GO:0016861 intramolecular oxidoreductase activity, interconverting aldoses and ketoses; GO:0043167 ion binding; GO:0043169 cation binding; GO:0046872 metal ion binding; GO:0046914 transit…	PF00121	Triosephosphate isomerase	G	KOG1643	Triosephosphate isomerase
Gene.39990_CL5081.Contig1_All	70	1	2.58283e-10	99.668	-2.2992	chloroplast	K01803	TPI, tpiA; triosephosphate isomerase (TIM) [EC:5.3.1.1]	map00010 Glycolysis / Gluconeogenesis; map00051 Fructose and mannose metabolism; map00562 Inositol phosphate metabolism; map00710 Carbon fixation in photosynthetic organisms; map01100 Metabolic pathways; map01110 Biosynthesis of secondary metabolites; map01200 Carbon metabolism; map01230 Biosynthesis of amino acids	GO:0005975 carbohydrate metabolic process; GO:0005996 monosaccharide metabolic process; GO:0006006 glucose metabolic process; GO:0006066 alcohol metabolic process; GO:0006071 glycerol metabolic process; GO:0006081 cellular aldehyde metabolic process; GO:0006082 organic acid metabolic process; GO:0006090 pyruvate metabolic process; GO:0006091 generation of precursor metabolites and energy; GO:0006…	GO:0005576 extracellular region; GO:0005618 cell wall; GO:0005622 intracellular; GO:0005623 cell; GO:0005737 cytoplasm; GO:0005739 mitochondrion; GO:0005773 vacuole; GO:0005774 vacuolar membrane; GO:0005829 cytosol; GO:0005886 plasma membrane; GO:0005911 cell-cell junction; GO:0009506 plasmodesma; GO:0009507 chloroplast; GO:0009532 plastid stroma; GO:0009536 plastid; GO:0009570 chloroplast stroma…	GO:0003824 catalytic activity; GO:0004807 triose-phosphate isomerase activity; GO:0005488 binding; GO:0005507 copper ion binding; GO:0016853 isomerase activity; GO:0016860 intramolecular oxidoreductase activity; GO:0016861 intramolecular oxidoreductase activity, interconverting aldoses and ketoses; GO:0043167 ion binding; GO:0043169 cation binding; GO:0046872 metal ion binding; GO:0046914 transit…	PF00121	Triosephosphate isomerase	G	KOG1643	Triosephosphate isomerase
Gene.39999_CL5084.Contig2_All	256	1	0.001958	125.5	-3.9697	cytoplasm	K01070	frmB, ESD, fghA; S-formylglutathione hydrolase [EC:3.1.2.12]	map01100 Metabolic pathways; map01200 Carbon metabolism	GO:0010035 response to inorganic substance; GO:0010038 response to metal ion; GO:0042221 response to chemical; GO:0046686 response to cadmium ion; GO:0050896 response to stimulus;	GO:0005576 extracellular region; GO:0048046 apoplast;	GO:0003824 catalytic activity; GO:0016787 hydrolase activity; GO:0016788 hydrolase activity, acting on ester bonds; GO:0016790 thiolester hydrolase activity; GO:0018738 S-formylglutathione hydrolase activity;	PF00756	Putative esterase	S	KOG3101	Esterase D
Gene.39999_CL5084.Contig2_All	122	1	9.54609e-50	180.81	10.636	cytoplasm	K01070	frmB, ESD, fghA; S-formylglutathione hydrolase [EC:3.1.2.12]	map01100 Metabolic pathways; map01200 Carbon metabolism	GO:0010035 response to inorganic substance; GO:0010038 response to metal ion; GO:0042221 response to chemical; GO:0046686 response to cadmium ion; GO:0050896 response to stimulus;	GO:0005576 extracellular region; GO:0048046 apoplast;	GO:0003824 catalytic activity; GO:0016787 hydrolase activity; GO:0016788 hydrolase activity, acting on ester bonds; GO:0016790 thiolester hydrolase activity; GO:0018738 S-formylglutathione hydrolase activity;	PF00756	Putative esterase	S	KOG3101	Esterase D
Gene.40026_CL5088.Contig1_All	251	1	0.000135081	150.53	-0.63456	plasma membrane	K09872	PIP; aquaporin PIP							G	KOG0223	Aquaporin (major intrinsic protein family)
Gene.40034_CL5090.Contig1_All	239	1	1.58075e-36	155.96	-0.93673	mitochondria	K14379	ACP5; tartrate-resistant acid phosphatase type 5 [EC:3.1.3.2]	map00740 Riboflavin metabolism; map01100 Metabolic pathways				PF00149	Calcineurin-like phosphoesterase	O	KOG2679	Purple (tartrate-resistant) acid phosphatase
Gene.40050_CL5095.Contig1_All	207	1	3.23336e-08	144.51	1.9597	chloroplast	K00627	DLAT, aceF, pdhC; pyruvate dehydrogenase E2 component (dihydrolipoamide acetyltransferase) [EC:2.3.1.12]	map00010 Glycolysis / Gluconeogenesis; map00020 Citrate cycle (TCA cycle); map00620 Pyruvate metabolism; map01100 Metabolic pathways; map01110 Biosynthesis of secondary metabolites; map01200 Carbon metabolism		GO:0005622 intracellular; GO:0005623 cell; GO:0005737 cytoplasm; GO:0005739 mitochondrion; GO:0009507 chloroplast; GO:0009526 plastid envelope; GO:0009536 plastid; GO:0009941 chloroplast envelope; GO:0031967 organelle envelope; GO:0031975 envelope; GO:0043226 organelle; GO:0043227 membrane-bounded organelle; GO:0043229 intracellular organelle; GO:0043231 intracellular membrane-bounded organelle;	GO:0005488 binding; GO:0005507 copper ion binding; GO:0043167 ion binding; GO:0043169 cation binding; GO:0046872 metal ion binding; GO:0046914 transition metal ion binding;	PF00364; PF00198	Biotin-requiring enzyme; 2-oxoacid dehydrogenases acyltransferase (catalytic domain)	C	KOG0557	Dihydrolipoamide acetyltransferase
Gene.40142_CL5111.Contig4_All	105	1	9.56227e-100	197.79	3.6523	nucleus
Gene.40269_CL5129.Contig3_All	67	1	0.000424191	129.28	1.5837	chloroplast	K04078	groES, HSPE1; chaperonin GroES					PF00166	Chaperonin 10 Kd subunit	O	KOG1641	Mitochondrial chaperonin
Gene.40269_CL5129.Contig3_All	78	1	0.00301374	113.7	1.7476	chloroplast	K04078	groES, HSPE1; chaperonin GroES					PF00166	Chaperonin 10 Kd subunit	O	KOG1641	Mitochondrial chaperonin
Gene.40419_CL5162.Contig1_All	500	1	0.000170694	135.63	2.913	mitochondria	K09487	HSP90B, TRA1; heat shock protein 90kDa beta	map04141 Protein processing in endoplasmic reticulum; map04626 Plant-pathogen interaction		GO:0005618 cell wall; GO:0005622 intracellular; GO:0005623 cell; GO:0005737 cytoplasm; GO:0005739 mitochondrion; GO:0009507 chloroplast; GO:0009532 plastid stroma; GO:0009536 plastid; GO:0009570 chloroplast stroma; GO:0030312 external encapsulating structure; GO:0043226 organelle; GO:0043227 membrane-bounded organelle; GO:0043229 intracellular organelle; GO:0043231 intracellular membrane-bounded …	GO:0000166 nucleotide binding; GO:0005488 binding; GO:0005524 ATP binding; GO:0008144 drug binding; GO:0017076 purine nucleotide binding; GO:0030554 adenyl nucleotide binding; GO:0032553 ribonucleotide binding; GO:0032555 purine ribonucleotide binding; GO:0032559 adenyl ribonucleotide binding; GO:0035639 purine ribonucleoside triphosphate binding; GO:0036094 small molecule binding; GO:0043167 ion…	PF02518	Histidine kinase-, DNA gyrase B-, and HSP90-like ATPase	O	KOG0019	Molecular chaperone (HSP90 family)
Gene.40515_CL5177.Contig4_All	395	1	0.000161959	147.78	2.0372	chloroplast	K17871	ndh1; NADH:ubiquinone reductase (non-electrogenic) [EC:1.6.5.9]		GO:0008152 metabolic process; GO:0009314 response to radiation; GO:0009416 response to light stimulus; GO:0009628 response to abiotic stimulus; GO:0009987 cellular process; GO:0050896 response to stimulus; GO:0051716 cellular response to stimulus; GO:0055114 oxidation-reduction process; GO:0071214 cellular response to abiotic stimulus; GO:0071478 cellular response to radiation; GO:0071482 cellula…	GO:0005622 intracellular; GO:0005623 cell; GO:0005737 cytoplasm; GO:0005739 mitochondrion; GO:0005740 mitochondrial envelope; GO:0005743 mitochondrial inner membrane; GO:0005759 mitochondrial matrix; GO:0005777 peroxisome; GO:0016020 membrane; GO:0019866 organelle inner membrane; GO:0031090 organelle membrane; GO:0031224 intrinsic component of membrane; GO:0031300 intrinsic component of organelle…	GO:0003824 catalytic activity; GO:0003954 NADH dehydrogenase activity; GO:0003959 NADPH dehydrogenase activity; GO:0016491 oxidoreductase activity; GO:0016651 oxidoreductase activity, acting on NAD(P)H;	PF07992	Pyridine nucleotide-disulphide oxidoreductase	C	KOG2495	NADH-dehydrogenase (ubiquinone)
Gene.40515_CL5177.Contig4_All	295	1	0.00270209	125.5	-0.61196	chloroplast	K17871	ndh1; NADH:ubiquinone reductase (non-electrogenic) [EC:1.6.5.9]		GO:0008152 metabolic process; GO:0009314 response to radiation; GO:0009416 response to light stimulus; GO:0009628 response to abiotic stimulus; GO:0009987 cellular process; GO:0050896 response to stimulus; GO:0051716 cellular response to stimulus; GO:0055114 oxidation-reduction process; GO:0071214 cellular response to abiotic stimulus; GO:0071478 cellular response to radiation; GO:0071482 cellula…	GO:0005622 intracellular; GO:0005623 cell; GO:0005737 cytoplasm; GO:0005739 mitochondrion; GO:0005740 mitochondrial envelope; GO:0005743 mitochondrial inner membrane; GO:0005759 mitochondrial matrix; GO:0005777 peroxisome; GO:0016020 membrane; GO:0019866 organelle inner membrane; GO:0031090 organelle membrane; GO:0031224 intrinsic component of membrane; GO:0031300 intrinsic component of organelle…	GO:0003824 catalytic activity; GO:0003954 NADH dehydrogenase activity; GO:0003959 NADPH dehydrogenase activity; GO:0016491 oxidoreductase activity; GO:0016651 oxidoreductase activity, acting on NAD(P)H;	PF07992	Pyridine nucleotide-disulphide oxidoreductase	C	KOG2495	NADH-dehydrogenase (ubiquinone)
Gene.40588_CL5196.Contig1_All	387	1	4.34617e-10	160.62	1.498	mitochondria	K04077	groEL, HSPD1; chaperonin GroEL	map03018 RNA degradation	GO:0006457 protein folding; GO:0006458 'de novo' protein folding; GO:0006605 protein targeting; GO:0006626 protein targeting to mitochondrion; GO:0006810 transport; GO:0006839 mitochondrial transport; GO:0006886 intracellular protein transport; GO:0006950 response to stress; GO:0006996 organelle organization; GO:0007005 mitochondrion organization; GO:0008104 protein localization; GO:0009266 respo…	GO:0005622 intracellular; GO:0005623 cell; GO:0005737 cytoplasm; GO:0005739 mitochondrion; GO:0005759 mitochondrial matrix; GO:0005773 vacuole; GO:0005774 vacuolar membrane; GO:0005829 cytosol; GO:0005840 ribosome; GO:0005844 polysome; GO:0005886 plasma membrane; GO:0009507 chloroplast; GO:0009526 plastid envelope; GO:0009532 plastid stroma; GO:0009536 plastid; GO:0009570 chloroplast stroma; GO:0…	GO:0000166 nucleotide binding; GO:0003735 structural constituent of ribosome; GO:0005198 structural molecule activity; GO:0005488 binding; GO:0005507 copper ion binding; GO:0005515 protein binding; GO:0005524 ATP binding; GO:0008144 drug binding; GO:0017076 purine nucleotide binding; GO:0019899 enzyme binding; GO:0030554 adenyl nucleotide binding; GO:0032553 ribonucleotide binding; GO:0032555 pur…			O	KOG0356	Mitochondrial chaperonin, Cpn60/Hsp60p
Gene.40588_CL5196.Contig1_All	242	1	7.97459e-74	240.33	4.0103	mitochondria	K04077	groEL, HSPD1; chaperonin GroEL	map03018 RNA degradation	GO:0006457 protein folding; GO:0006458 'de novo' protein folding; GO:0006605 protein targeting; GO:0006626 protein targeting to mitochondrion; GO:0006810 transport; GO:0006839 mitochondrial transport; GO:0006886 intracellular protein transport; GO:0006950 response to stress; GO:0006996 organelle organization; GO:0007005 mitochondrion organization; GO:0008104 protein localization; GO:0009266 respo…	GO:0005622 intracellular; GO:0005623 cell; GO:0005737 cytoplasm; GO:0005739 mitochondrion; GO:0005759 mitochondrial matrix; GO:0005773 vacuole; GO:0005774 vacuolar membrane; GO:0005829 cytosol; GO:0005840 ribosome; GO:0005844 polysome; GO:0005886 plasma membrane; GO:0009507 chloroplast; GO:0009526 plastid envelope; GO:0009532 plastid stroma; GO:0009536 plastid; GO:0009570 chloroplast stroma; GO:0…	GO:0000166 nucleotide binding; GO:0003735 structural constituent of ribosome; GO:0005198 structural molecule activity; GO:0005488 binding; GO:0005507 copper ion binding; GO:0005515 protein binding; GO:0005524 ATP binding; GO:0008144 drug binding; GO:0017076 purine nucleotide binding; GO:0019899 enzyme binding; GO:0030554 adenyl nucleotide binding; GO:0032553 ribonucleotide binding; GO:0032555 pur…			O	KOG0356	Mitochondrial chaperonin, Cpn60/Hsp60p
Gene.40591_CL5196.Contig2_All	65	1	0.00703488	98.009	-0.55289	mitochondria	K04077	groEL, HSPD1; chaperonin GroEL	map03018 RNA degradation	GO:0006457 protein folding; GO:0006458 'de novo' protein folding; GO:0006605 protein targeting; GO:0006626 protein targeting to mitochondrion; GO:0006810 transport; GO:0006839 mitochondrial transport; GO:0006886 intracellular protein transport; GO:0006950 response to stress; GO:0006996 organelle organization; GO:0007005 mitochondrion organization; GO:0008104 protein localization; GO:0009266 respo…	GO:0005622 intracellular; GO:0005623 cell; GO:0005737 cytoplasm; GO:0005739 mitochondrion; GO:0005759 mitochondrial matrix; GO:0005773 vacuole; GO:0005774 vacuolar membrane; GO:0005829 cytosol; GO:0005840 ribosome; GO:0005844 polysome; GO:0005886 plasma membrane; GO:0009507 chloroplast; GO:0009526 plastid envelope; GO:0009532 plastid stroma; GO:0009536 plastid; GO:0009570 chloroplast stroma; GO:0…	GO:0000166 nucleotide binding; GO:0003735 structural constituent of ribosome; GO:0005198 structural molecule activity; GO:0005488 binding; GO:0005507 copper ion binding; GO:0005515 protein binding; GO:0005524 ATP binding; GO:0008144 drug binding; GO:0017076 purine nucleotide binding; GO:0030554 adenyl nucleotide binding; GO:0032553 ribonucleotide binding; GO:0032555 purine ribonucleotide binding;…			O	KOG0356	Mitochondrial chaperonin, Cpn60/Hsp60p
Gene.40591_CL5196.Contig2_All	98	1	7.99129e-06	167.06	-1.915	mitochondria	K04077	groEL, HSPD1; chaperonin GroEL	map03018 RNA degradation	GO:0006457 protein folding; GO:0006458 'de novo' protein folding; GO:0006605 protein targeting; GO:0006626 protein targeting to mitochondrion; GO:0006810 transport; GO:0006839 mitochondrial transport; GO:0006886 intracellular protein transport; GO:0006950 response to stress; GO:0006996 organelle organization; GO:0007005 mitochondrion organization; GO:0008104 protein localization; GO:0009266 respo…	GO:0005622 intracellular; GO:0005623 cell; GO:0005737 cytoplasm; GO:0005739 mitochondrion; GO:0005759 mitochondrial matrix; GO:0005773 vacuole; GO:0005774 vacuolar membrane; GO:0005829 cytosol; GO:0005840 ribosome; GO:0005844 polysome; GO:0005886 plasma membrane; GO:0009507 chloroplast; GO:0009526 plastid envelope; GO:0009532 plastid stroma; GO:0009536 plastid; GO:0009570 chloroplast stroma; GO:0…	GO:0000166 nucleotide binding; GO:0003735 structural constituent of ribosome; GO:0005198 structural molecule activity; GO:0005488 binding; GO:0005507 copper ion binding; GO:0005515 protein binding; GO:0005524 ATP binding; GO:0008144 drug binding; GO:0017076 purine nucleotide binding; GO:0030554 adenyl nucleotide binding; GO:0032553 ribonucleotide binding; GO:0032555 purine ribonucleotide binding;…			O	KOG0356	Mitochondrial chaperonin, Cpn60/Hsp60p
Gene.40681_CL5220.Contig2_All	104	1	0.00126153	86.205	0.15318	nucleus	K02903	RP-L28e, RPL28; large subunit ribosomal protein L28e	map03010 Ribosome	GO:0006412 translation; GO:0006518 peptide metabolic process; GO:0006807 nitrogen compound metabolic process; GO:0008152 metabolic process; GO:0009058 biosynthetic process; GO:0009059 macromolecule biosynthetic process; GO:0009719 response to endogenous stimulus; GO:0009725 response to hormone; GO:0009735 response to cytokinin; GO:0009987 cellular process; GO:0010033 response to organic substance…	GO:0005618 cell wall; GO:0005622 intracellular; GO:0005623 cell; GO:0005737 cytoplasm; GO:0005829 cytosol; GO:0005840 ribosome; GO:0005886 plasma membrane; GO:0005911 cell-cell junction; GO:0009506 plasmodesma; GO:0009507 chloroplast; GO:0009536 plastid; GO:0015934 large ribosomal subunit; GO:0016020 membrane; GO:0022625 cytosolic large ribosomal subunit; GO:0022626 cytosolic ribosome; GO:0030054…	GO:0003735 structural constituent of ribosome; GO:0005198 structural molecule activity;			J	KOG3412	60S ribosomal protein L28
Gene.40866_CL5249.Contig3_All	60	1	6.1378e-05	85.081	-1.9049	cytoplasm	K11352	NDUFA12; NADH dehydrogenase (ubiquinone) 1 alpha subcomplex subunit 12	map00190 Oxidative phosphorylation; map01100 Metabolic pathways	GO:0006950 response to stress; GO:0006979 response to oxidative stress; GO:0009719 response to endogenous stimulus; GO:0009725 response to hormone; GO:0009735 response to cytokinin; GO:0010033 response to organic substance; GO:0042221 response to chemical; GO:0050896 response to stimulus;	GO:0005622 intracellular; GO:0005623 cell; GO:0005737 cytoplasm; GO:0005739 mitochondrion; GO:0005740 mitochondrial envelope; GO:0005743 mitochondrial inner membrane; GO:0005746 mitochondrial respirasome; GO:0005747 mitochondrial respiratory chain complex I; GO:0016020 membrane; GO:0019866 organelle inner membrane; GO:0030964 NADH dehydrogenase complex; GO:0031090 organelle membrane; GO:0031966 m…	GO:0005488 binding; GO:0043167 ion binding; GO:0043169 cation binding; GO:0046872 metal ion binding; GO:0046914 transition metal ion binding; GO:0050897 cobalt ion binding;			C	KOG3382	NADH:ubiquinone oxidoreductase, B17.2 subunit
Gene.77314_Unigene15587_All	6	1	2.13615e-33	165.39	2.6405	nucleus	K11254	H4; histone H4							B	KOG3467	Histone H4
Gene.41107_CL5320.Contig2_All	79	1	1.48721e-08	126.17	0.16491	chloroplast	K11836	USP5_13, UBP14; ubiquitin carboxyl-terminal hydrolase 5/13 [EC:3.4.19.12]		GO:0000003 reproduction; GO:0003006 developmental process involved in reproduction; GO:0006464 cellular protein modification process; GO:0006508 proteolysis; GO:0006807 nitrogen compound metabolic process; GO:0007275 multicellular organism development; GO:0008152 metabolic process; GO:0009653 anatomical structure morphogenesis; GO:0009790 embryo development; GO:0009791 post-embryonic development;…	GO:0005622 intracellular; GO:0005623 cell; GO:0005634 nucleus; GO:0005737 cytoplasm; GO:0005829 cytosol; GO:0043226 organelle; GO:0043227 membrane-bounded organelle; GO:0043229 intracellular organelle; GO:0043231 intracellular membrane-bounded organelle;	GO:0003824 catalytic activity; GO:0004843 thiol-dependent ubiquitin-specific protease activity; GO:0008233 peptidase activity; GO:0008234 cysteine-type peptidase activity; GO:0016787 hydrolase activity; GO:0019783 ubiquitin-like protein-specific protease activity; GO:0036459 thiol-dependent ubiquitinyl hydrolase activity; GO:0070011 peptidase activity, acting on L-amino acid peptides; GO:0101005 …	PF02148; PF00627	Zn-finger in ubiquitin-hydrolases and other protein; UBA/TS-N domain	O	KOG0944	Ubiquitin-specific protease UBP14
Gene.41200_CL5345.Contig3_All	49	1	8.61415e-30	124.77	5.7107	cytoplasm				GO:0008152 metabolic process; GO:0032259 methylation;	GO:0005622 intracellular; GO:0005623 cell; GO:0005737 cytoplasm;	GO:0003824 catalytic activity; GO:0008168 methyltransferase activity; GO:0008757 S-adenosylmethionine-dependent methyltransferase activity; GO:0016740 transferase activity; GO:0016741 transferase activity, transferring one-carbon groups;	PF08241	Methyltransferase domain	Q	KOG3010	Methyltransferase
Gene.4136_CL252.Contig3_All	203	1	1.40375e-08	187.85	-1.6784	chloroplast	K01810	GPI, pgi; glucose-6-phosphate isomerase [EC:5.3.1.9]	map00010 Glycolysis / Gluconeogenesis; map00030 Pentose phosphate pathway; map00500 Starch and sucrose metabolism; map00520 Amino sugar and nucleotide sugar metabolism; map01100 Metabolic pathways; map01110 Biosynthesis of secondary metabolites; map01200 Carbon metabolism	GO:0005975 carbohydrate metabolic process; GO:0005976 polysaccharide metabolic process; GO:0005982 starch metabolic process; GO:0006073 cellular glucan metabolic process; GO:0008152 metabolic process; GO:0009909 regulation of flower development; GO:0009911 positive regulation of flower development; GO:0009987 cellular process; GO:0043170 macromolecule metabolic process; GO:0044042 glucan metaboli…	GO:0005622 intracellular; GO:0005623 cell; GO:0005737 cytoplasm; GO:0005829 cytosol; GO:0009507 chloroplast; GO:0009526 plastid envelope; GO:0009532 plastid stroma; GO:0009536 plastid; GO:0009570 chloroplast stroma; GO:0009941 chloroplast envelope; GO:0031967 organelle envelope; GO:0031975 envelope; GO:0043226 organelle; GO:0043227 membrane-bounded organelle; GO:0043229 intracellular organelle; G…	GO:0003824 catalytic activity; GO:0004347 glucose-6-phosphate isomerase activity; GO:0016853 isomerase activity; GO:0016860 intramolecular oxidoreductase activity; GO:0016861 intramolecular oxidoreductase activity, interconverting aldoses and ketoses;	PF00342	Phosphoglucose isomerase	G	KOG2446	Glucose-6-phosphate isomerase
Gene.41356_CL5381.Contig1_All	218	1	1.07967e-139	213.56	7.4367	chloroplast	K02717	psbP; photosystem II oxygen-evolving enhancer protein 2	map00195 Photosynthesis		GO:0005622 intracellular; GO:0005623 cell; GO:0005737 cytoplasm; GO:0009507 chloroplast; GO:0009536 plastid; GO:0009579 thylakoid; GO:0031977 thylakoid lumen; GO:0043226 organelle; GO:0043227 membrane-bounded organelle; GO:0043229 intracellular organelle; GO:0043231 intracellular membrane-bounded organelle;		PF01789	PsbP
Gene.41437_CL5401.Contig2_All	63	1	0.00028704	147.78	1.5871	cytoplasm	K08057	CALR; calreticulin	map04141 Protein processing in endoplasmic reticulum; map04145 Phagosome	GO:0002218 activation of innate immune response; GO:0002253 activation of immune response; GO:0002376 immune system process; GO:0002682 regulation of immune system process; GO:0002684 positive regulation of immune system process; GO:0006457 protein folding; GO:0006950 response to stress; GO:0006952 defense response; GO:0006955 immune response; GO:0007154 cell communication; GO:0007165 signal tran…	GO:0005622 intracellular; GO:0005623 cell; GO:0005737 cytoplasm; GO:0005783 endoplasmic reticulum; GO:0005789 endoplasmic reticulum membrane; GO:0012505 endomembrane system; GO:0016020 membrane; GO:0031984 organelle subcompartment; GO:0042175 nuclear outer membrane-endoplasmic reticulum membrane network; GO:0043226 organelle; GO:0043227 membrane-bounded organelle; GO:0043229 intracellular organel…				O	KOG0674	Calreticulin
Gene.41563_CL5432.Contig2_All	169	1	0	343.38	5.9661	mitochondria	K00234	SDHA, SDH1; succinate dehydrogenase (ubiquinone) flavoprotein subunit [EC:1.3.5.1]	map00020 Citrate cycle (TCA cycle); map00190 Oxidative phosphorylation; map01100 Metabolic pathways; map01110 Biosynthesis of secondary metabolites; map01200 Carbon metabolism	GO:0006082 organic acid metabolic process; GO:0006091 generation of precursor metabolites and energy; GO:0006099 tricarboxylic acid cycle; GO:0006101 citrate metabolic process; GO:0006119 oxidative phosphorylation; GO:0006121 mitochondrial electron transport, succinate to ubiquinone; GO:0006139 nucleobase-containing compound metabolic process; GO:0006163 purine nucleotide metabolic process; GO:00…	GO:0005618 cell wall; GO:0005622 intracellular; GO:0005623 cell; GO:0005737 cytoplasm; GO:0005739 mitochondrion; GO:0005740 mitochondrial envelope; GO:0005743 mitochondrial inner membrane; GO:0005746 mitochondrial respirasome; GO:0005749 mitochondrial respiratory chain complex II, succinate dehydrogenase complex (ubiquinone); GO:0016020 membrane; GO:0019866 organelle inner membrane; GO:0030312 ex…	GO:0000104 succinate dehydrogenase activity; GO:0000166 nucleotide binding; GO:0003824 catalytic activity; GO:0005488 binding; GO:0005524 ATP binding; GO:0008144 drug binding; GO:0009055 electron transfer activity; GO:0016491 oxidoreductase activity; GO:0016627 oxidoreductase activity, acting on the CH-CH group of donors; GO:0017076 purine nucleotide binding; GO:0030554 adenyl nucleotide binding;…	PF02910	Fumarate reductase flavoprotein C-term	C	KOG2403	Succinate dehydrogenase, flavoprotein subunit
Gene.41563_CL5432.Contig2_All	596	1	3.54623e-80	209.93	-3.3909	mitochondria	K00234	SDHA, SDH1; succinate dehydrogenase (ubiquinone) flavoprotein subunit [EC:1.3.5.1]	map00020 Citrate cycle (TCA cycle); map00190 Oxidative phosphorylation; map01100 Metabolic pathways; map01110 Biosynthesis of secondary metabolites; map01200 Carbon metabolism	GO:0006082 organic acid metabolic process; GO:0006091 generation of precursor metabolites and energy; GO:0006099 tricarboxylic acid cycle; GO:0006101 citrate metabolic process; GO:0006119 oxidative phosphorylation; GO:0006121 mitochondrial electron transport, succinate to ubiquinone; GO:0006139 nucleobase-containing compound metabolic process; GO:0006163 purine nucleotide metabolic process; GO:00…	GO:0005618 cell wall; GO:0005622 intracellular; GO:0005623 cell; GO:0005737 cytoplasm; GO:0005739 mitochondrion; GO:0005740 mitochondrial envelope; GO:0005743 mitochondrial inner membrane; GO:0005746 mitochondrial respirasome; GO:0005749 mitochondrial respiratory chain complex II, succinate dehydrogenase complex (ubiquinone); GO:0016020 membrane; GO:0019866 organelle inner membrane; GO:0030312 ex…	GO:0000104 succinate dehydrogenase activity; GO:0000166 nucleotide binding; GO:0003824 catalytic activity; GO:0005488 binding; GO:0005524 ATP binding; GO:0008144 drug binding; GO:0009055 electron transfer activity; GO:0016491 oxidoreductase activity; GO:0016627 oxidoreductase activity, acting on the CH-CH group of donors; GO:0017076 purine nucleotide binding; GO:0030554 adenyl nucleotide binding;…	PF02910	Fumarate reductase flavoprotein C-term	C	KOG2403	Succinate dehydrogenase, flavoprotein subunit
Gene.41563_CL5432.Contig2_All	154	1	0.00076244	130.31	3.0325	mitochondria	K00234	SDHA, SDH1; succinate dehydrogenase (ubiquinone) flavoprotein subunit [EC:1.3.5.1]	map00020 Citrate cycle (TCA cycle); map00190 Oxidative phosphorylation; map01100 Metabolic pathways; map01110 Biosynthesis of secondary metabolites; map01200 Carbon metabolism	GO:0006082 organic acid metabolic process; GO:0006091 generation of precursor metabolites and energy; GO:0006099 tricarboxylic acid cycle; GO:0006101 citrate metabolic process; GO:0006119 oxidative phosphorylation; GO:0006121 mitochondrial electron transport, succinate to ubiquinone; GO:0006139 nucleobase-containing compound metabolic process; GO:0006163 purine nucleotide metabolic process; GO:00…	GO:0005618 cell wall; GO:0005622 intracellular; GO:0005623 cell; GO:0005737 cytoplasm; GO:0005739 mitochondrion; GO:0005740 mitochondrial envelope; GO:0005743 mitochondrial inner membrane; GO:0005746 mitochondrial respirasome; GO:0005749 mitochondrial respiratory chain complex II, succinate dehydrogenase complex (ubiquinone); GO:0016020 membrane; GO:0019866 organelle inner membrane; GO:0030312 ex…	GO:0000104 succinate dehydrogenase activity; GO:0000166 nucleotide binding; GO:0003824 catalytic activity; GO:0005488 binding; GO:0005524 ATP binding; GO:0008144 drug binding; GO:0009055 electron transfer activity; GO:0016491 oxidoreductase activity; GO:0016627 oxidoreductase activity, acting on the CH-CH group of donors; GO:0017076 purine nucleotide binding; GO:0030554 adenyl nucleotide binding;…	PF02910	Fumarate reductase flavoprotein C-term	C	KOG2403	Succinate dehydrogenase, flavoprotein subunit
Gene.41764_CL5487.Contig5_All	174	1	0.000180557	127.03	1.8944	cytoplasm	K02144	ATPeV1H; V-type H+-transporting ATPase subunit H	map00190 Oxidative phosphorylation; map01100 Metabolic pathways; map04145 Phagosome	GO:0006810 transport; GO:0006811 ion transport; GO:0006812 cation transport; GO:0006873 cellular ion homeostasis; GO:0006885 regulation of pH; GO:0007035 vacuolar acidification; GO:0009987 cellular process; GO:0015672 monovalent inorganic cation transport; GO:0019725 cellular homeostasis; GO:0030003 cellular cation homeostasis; GO:0030004 cellular monovalent inorganic cation homeostasis; GO:00306…	GO:0000221 vacuolar proton-transporting V-type ATPase, V1 domain; GO:0000325 plant-type vacuole; GO:0005622 intracellular; GO:0005623 cell; GO:0005737 cytoplasm; GO:0005773 vacuole; GO:0005774 vacuolar membrane; GO:0005794 Golgi apparatus; GO:0005886 plasma membrane; GO:0009507 chloroplast; GO:0009536 plastid; GO:0012505 endomembrane system; GO:0016020 membrane; GO:0016469 proton-transporting two…	GO:0003824 catalytic activity; GO:0005215 transporter activity; GO:0008324 cation transmembrane transporter activity; GO:0015075 ion transmembrane transporter activity; GO:0015077 monovalent inorganic cation transmembrane transporter activity; GO:0015078 proton transmembrane transporter activity; GO:0015318 inorganic molecular entity transmembrane transporter activity; GO:0015399 primary active t…			C	KOG2759	Vacuolar H+-ATPase V1 sector, subunit H
Gene.41839_CL5511.Contig4_All	107	1	4.50633e-145	297.77	6.8387	cytoplasm	K01673	cynT, can; carbonic anhydrase [EC:4.2.1.1]	map00910 Nitrogen metabolism; map01100 Metabolic pathways	GO:0010033 response to organic substance; GO:0010037 response to carbon dioxide; GO:0010119 regulation of stomatal movement; GO:0042221 response to chemical; GO:0042493 response to drug; GO:0048519 negative regulation of biological process; GO:0048580 regulation of post-embryonic development; GO:0048581 negative regulation of post-embryonic development; GO:0050789 regulation of biological process…	GO:0005622 intracellular; GO:0005623 cell; GO:0005737 cytoplasm; GO:0005829 cytosol; GO:0005886 plasma membrane; GO:0009507 chloroplast; GO:0009526 plastid envelope; GO:0009532 plastid stroma; GO:0009536 plastid; GO:0009570 chloroplast stroma; GO:0009941 chloroplast envelope; GO:0016020 membrane; GO:0031967 organelle envelope; GO:0031975 envelope; GO:0043226 organelle; GO:0043227 membrane-bounded…	GO:0003824 catalytic activity; GO:0004089 carbonate dehydratase activity; GO:0016829 lyase activity; GO:0016835 carbon-oxygen lyase activity; GO:0016836 hydro-lyase activity;	PF00484	Carbonic anhydrase	P	KOG1578	Predicted carbonic anhydrase involved in protection against oxidative damage
Gene.41860_CL5518.Contig3_All	133	1	2.26073e-31	148.57	-1.9458	nucleus
Gene.41962_CL5543.Contig1_All	407	1	7.66004e-05	104.49	3.8261	cytoplasm	K03527	ispH, lytB; 4-hydroxy-3-methylbut-2-en-1-yl diphosphate reductase [EC:1.17.7.4]	map00900 Terpenoid backbone biosynthesis; map01100 Metabolic pathways; map01110 Biosynthesis of secondary metabolites
Gene.41962_CL5543.Contig1_All	218	1	2.48412e-06	126.82	0.67763	cytoplasm	K03527	ispH, lytB; 4-hydroxy-3-methylbut-2-en-1-yl diphosphate reductase [EC:1.17.7.4]	map00900 Terpenoid backbone biosynthesis; map01100 Metabolic pathways; map01110 Biosynthesis of secondary metabolites
Gene.42034_CL5554.Contig2_All	102	1	3.77411e-81	228.73	2.8587	cytoplasm	K00382	DLD, lpd, pdhD; dihydrolipoamide dehydrogenase [EC:1.8.1.4]	map00010 Glycolysis / Gluconeogenesis; map00020 Citrate cycle (TCA cycle); map00260 Glycine, serine and threonine metabolism; map00280 Valine, leucine and isoleucine degradation; map00310 Lysine degradation; map00380 Tryptophan metabolism; map00620 Pyruvate metabolism; map00630 Glyoxylate and dicarboxylate metabolism; map00640 Propanoate metabolism; map01100 Metabolic pathways; map01110 Biosynthe…	GO:0008152 metabolic process; GO:0010035 response to inorganic substance; GO:0010038 response to metal ion; GO:0042221 response to chemical; GO:0046686 response to cadmium ion; GO:0050896 response to stimulus; GO:0055114 oxidation-reduction process;	GO:0005576 extracellular region; GO:0005622 intracellular; GO:0005623 cell; GO:0005737 cytoplasm; GO:0005739 mitochondrion; GO:0005740 mitochondrial envelope; GO:0005743 mitochondrial inner membrane; GO:0005746 mitochondrial respirasome; GO:0005747 mitochondrial respiratory chain complex I; GO:0005759 mitochondrial matrix; GO:0009507 chloroplast; GO:0009536 plastid; GO:0016020 membrane; GO:001986…	GO:0000166 nucleotide binding; GO:0003824 catalytic activity; GO:0004148 dihydrolipoyl dehydrogenase activity; GO:0005488 binding; GO:0005507 copper ion binding; GO:0005524 ATP binding; GO:0008144 drug binding; GO:0008270 zinc ion binding; GO:0016491 oxidoreductase activity; GO:0016651 oxidoreductase activity, acting on NAD(P)H; GO:0016667 oxidoreductase activity, acting on a sulfur group of dono…	PF07992; PF02852	Pyridine nucleotide-disulphide oxidoreductase; Pyridine nucleotide-disulphide oxidoreductase, dimerisation domain	C	KOG1335	Dihydrolipoamide dehydrogenase
Gene.42034_CL5554.Contig2_All	537	1	2.13094e-54	207.67	6.1118	cytoplasm	K00382	DLD, lpd, pdhD; dihydrolipoamide dehydrogenase [EC:1.8.1.4]	map00010 Glycolysis / Gluconeogenesis; map00020 Citrate cycle (TCA cycle); map00260 Glycine, serine and threonine metabolism; map00280 Valine, leucine and isoleucine degradation; map00310 Lysine degradation; map00380 Tryptophan metabolism; map00620 Pyruvate metabolism; map00630 Glyoxylate and dicarboxylate metabolism; map00640 Propanoate metabolism; map01100 Metabolic pathways; map01110 Biosynthe…	GO:0008152 metabolic process; GO:0010035 response to inorganic substance; GO:0010038 response to metal ion; GO:0042221 response to chemical; GO:0046686 response to cadmium ion; GO:0050896 response to stimulus; GO:0055114 oxidation-reduction process;	GO:0005576 extracellular region; GO:0005622 intracellular; GO:0005623 cell; GO:0005737 cytoplasm; GO:0005739 mitochondrion; GO:0005740 mitochondrial envelope; GO:0005743 mitochondrial inner membrane; GO:0005746 mitochondrial respirasome; GO:0005747 mitochondrial respiratory chain complex I; GO:0005759 mitochondrial matrix; GO:0009507 chloroplast; GO:0009536 plastid; GO:0016020 membrane; GO:001986…	GO:0000166 nucleotide binding; GO:0003824 catalytic activity; GO:0004148 dihydrolipoyl dehydrogenase activity; GO:0005488 binding; GO:0005507 copper ion binding; GO:0005524 ATP binding; GO:0008144 drug binding; GO:0008270 zinc ion binding; GO:0016491 oxidoreductase activity; GO:0016651 oxidoreductase activity, acting on NAD(P)H; GO:0016667 oxidoreductase activity, acting on a sulfur group of dono…	PF07992; PF02852	Pyridine nucleotide-disulphide oxidoreductase; Pyridine nucleotide-disulphide oxidoreductase, dimerisation domain	C	KOG1335	Dihydrolipoamide dehydrogenase
Gene.42034_CL5554.Contig2_All	181	1	0.00324571	117.62	-0.65661	cytoplasm	K00382	DLD, lpd, pdhD; dihydrolipoamide dehydrogenase [EC:1.8.1.4]	map00010 Glycolysis / Gluconeogenesis; map00020 Citrate cycle (TCA cycle); map00260 Glycine, serine and threonine metabolism; map00280 Valine, leucine and isoleucine degradation; map00310 Lysine degradation; map00380 Tryptophan metabolism; map00620 Pyruvate metabolism; map00630 Glyoxylate and dicarboxylate metabolism; map00640 Propanoate metabolism; map01100 Metabolic pathways; map01110 Biosynthe…	GO:0008152 metabolic process; GO:0010035 response to inorganic substance; GO:0010038 response to metal ion; GO:0042221 response to chemical; GO:0046686 response to cadmium ion; GO:0050896 response to stimulus; GO:0055114 oxidation-reduction process;	GO:0005576 extracellular region; GO:0005622 intracellular; GO:0005623 cell; GO:0005737 cytoplasm; GO:0005739 mitochondrion; GO:0005740 mitochondrial envelope; GO:0005743 mitochondrial inner membrane; GO:0005746 mitochondrial respirasome; GO:0005747 mitochondrial respiratory chain complex I; GO:0005759 mitochondrial matrix; GO:0009507 chloroplast; GO:0009536 plastid; GO:0016020 membrane; GO:001986…	GO:0000166 nucleotide binding; GO:0003824 catalytic activity; GO:0004148 dihydrolipoyl dehydrogenase activity; GO:0005488 binding; GO:0005507 copper ion binding; GO:0005524 ATP binding; GO:0008144 drug binding; GO:0008270 zinc ion binding; GO:0016491 oxidoreductase activity; GO:0016651 oxidoreductase activity, acting on NAD(P)H; GO:0016667 oxidoreductase activity, acting on a sulfur group of dono…	PF07992; PF02852	Pyridine nucleotide-disulphide oxidoreductase; Pyridine nucleotide-disulphide oxidoreductase, dimerisation domain	C	KOG1335	Dihydrolipoamide dehydrogenase
Gene.71369_Unigene10172_All	62	1	4.22215e-08	162.21	1.6184	cytoplasm	K02969	RP-S20e, RPS20; small subunit ribosomal protein S20e	map03010 Ribosome	GO:0002181 cytoplasmic translation; GO:0006412 translation; GO:0006518 peptide metabolic process; GO:0006807 nitrogen compound metabolic process; GO:0008152 metabolic process; GO:0009058 biosynthetic process; GO:0009059 macromolecule biosynthetic process; GO:0009987 cellular process; GO:0010467 gene expression; GO:0019538 protein metabolic process; GO:0034641 cellular nitrogen compound metabolic …	GO:0005618 cell wall; GO:0005622 intracellular; GO:0005623 cell; GO:0005634 nucleus; GO:0005730 nucleolus; GO:0005737 cytoplasm; GO:0005829 cytosol; GO:0005840 ribosome; GO:0005844 polysome; GO:0005911 cell-cell junction; GO:0009506 plasmodesma; GO:0015935 small ribosomal subunit; GO:0016020 membrane; GO:0022626 cytosolic ribosome; GO:0022627 cytosolic small ribosomal subunit; GO:0030054 cell jun…	GO:0003676 nucleic acid binding; GO:0003723 RNA binding; GO:0003729 mRNA binding; GO:0003735 structural constituent of ribosome; GO:0005198 structural molecule activity; GO:0005488 binding; GO:0097159 organic cyclic compound binding; GO:1901363 heterocyclic compound binding;			J	KOG0900	40S ribosomal protein S20
Gene.42227_CL5609.Contig2_All	182	1	0.000976849	88.181	-4.8809	chloroplast				GO:0006082 organic acid metabolic process; GO:0006520 cellular amino acid metabolic process; GO:0006536 glutamate metabolic process; GO:0006541 glutamine metabolic process; GO:0006807 nitrogen compound metabolic process; GO:0006810 transport; GO:0006811 ion transport; GO:0006820 anion transport; GO:0006835 dicarboxylic acid transport; GO:0008152 metabolic process; GO:0009064 glutamine family amin…	GO:0005622 intracellular; GO:0005623 cell; GO:0005737 cytoplasm; GO:0005739 mitochondrion; GO:0009507 chloroplast; GO:0009526 plastid envelope; GO:0009534 chloroplast thylakoid; GO:0009536 plastid; GO:0009579 thylakoid; GO:0009941 chloroplast envelope; GO:0016020 membrane; GO:0031967 organelle envelope; GO:0031975 envelope; GO:0031976 plastid thylakoid; GO:0031984 organelle subcompartment; GO:004…	GO:0005215 transporter activity; GO:0005310 dicarboxylic acid transmembrane transporter activity; GO:0005342 organic acid transmembrane transporter activity; GO:0008509 anion transmembrane transporter activity; GO:0008514 organic anion transmembrane transporter activity; GO:0015075 ion transmembrane transporter activity; GO:0015131 oxaloacetate transmembrane transporter activity; GO:0015139 alpha…
Gene.42243_CL5612.Contig3_All	154	1	1.41986e-38	156.73	-2.7023	mitochondria	K00605	gcvT, AMT; aminomethyltransferase [EC:2.1.2.10]	map00260 Glycine, serine and threonine metabolism; map00630 Glyoxylate and dicarboxylate metabolism; map00670 One carbon pool by folate; map01100 Metabolic pathways; map01110 Biosynthesis of secondary metabolites; map01200 Carbon metabolism	GO:0010035 response to inorganic substance; GO:0010038 response to metal ion; GO:0042221 response to chemical; GO:0046686 response to cadmium ion; GO:0050896 response to stimulus;	GO:0005576 extracellular region; GO:0005622 intracellular; GO:0005623 cell; GO:0005737 cytoplasm; GO:0005739 mitochondrion; GO:0005829 cytosol; GO:0005840 ribosome; GO:0009507 chloroplast; GO:0009526 plastid envelope; GO:0009532 plastid stroma; GO:0009534 chloroplast thylakoid; GO:0009536 plastid; GO:0009570 chloroplast stroma; GO:0009579 thylakoid; GO:0009941 chloroplast envelope; GO:0016020 mem…		PF01571; PF08669	Aminomethyltransferase folate-binding domain; Glycine cleavage T-protein C-terminal barrel domain	E	KOG2770	Aminomethyl transferase
Gene.42243_CL5612.Contig3_All	164	1	4.03895e-27	135.5	-3.5605	mitochondria	K00605	gcvT, AMT; aminomethyltransferase [EC:2.1.2.10]	map00260 Glycine, serine and threonine metabolism; map00630 Glyoxylate and dicarboxylate metabolism; map00670 One carbon pool by folate; map01100 Metabolic pathways; map01110 Biosynthesis of secondary metabolites; map01200 Carbon metabolism	GO:0010035 response to inorganic substance; GO:0010038 response to metal ion; GO:0042221 response to chemical; GO:0046686 response to cadmium ion; GO:0050896 response to stimulus;	GO:0005576 extracellular region; GO:0005622 intracellular; GO:0005623 cell; GO:0005737 cytoplasm; GO:0005739 mitochondrion; GO:0005829 cytosol; GO:0005840 ribosome; GO:0009507 chloroplast; GO:0009526 plastid envelope; GO:0009532 plastid stroma; GO:0009534 chloroplast thylakoid; GO:0009536 plastid; GO:0009570 chloroplast stroma; GO:0009579 thylakoid; GO:0009941 chloroplast envelope; GO:0016020 mem…		PF01571; PF08669	Aminomethyltransferase folate-binding domain; Glycine cleavage T-protein C-terminal barrel domain	E	KOG2770	Aminomethyl transferase
Gene.42243_CL5612.Contig3_All	205	1	1.43199e-77	236.23	5.6045	mitochondria	K00605	gcvT, AMT; aminomethyltransferase [EC:2.1.2.10]	map00260 Glycine, serine and threonine metabolism; map00630 Glyoxylate and dicarboxylate metabolism; map00670 One carbon pool by folate; map01100 Metabolic pathways; map01110 Biosynthesis of secondary metabolites; map01200 Carbon metabolism	GO:0010035 response to inorganic substance; GO:0010038 response to metal ion; GO:0042221 response to chemical; GO:0046686 response to cadmium ion; GO:0050896 response to stimulus;	GO:0005576 extracellular region; GO:0005622 intracellular; GO:0005623 cell; GO:0005737 cytoplasm; GO:0005739 mitochondrion; GO:0005829 cytosol; GO:0005840 ribosome; GO:0009507 chloroplast; GO:0009526 plastid envelope; GO:0009532 plastid stroma; GO:0009534 chloroplast thylakoid; GO:0009536 plastid; GO:0009570 chloroplast stroma; GO:0009579 thylakoid; GO:0009941 chloroplast envelope; GO:0016020 mem…		PF01571; PF08669	Aminomethyltransferase folate-binding domain; Glycine cleavage T-protein C-terminal barrel domain	E	KOG2770	Aminomethyl transferase
Gene.42311_CL5625.Contig3_All	68	1	1.69906e-12	171.2	6.0484	cytoplasm							PF07859	alpha/beta hydrolase fold	V	KOG1515	Arylacetamide deacetylase
Gene.42411_CL5645.Contig2_All	21	1	1.51856e-23	157.52	4.2052	chloroplast	K07897	RAB7A; Ras-related protein Rab-7A	map04144 Endocytosis; map04145 Phagosome				PF00071	Ras family	U	KOG0394	Ras-related GTPase
Gene.42619_CL5691.Contig1_All	356	1	7.30264e-91	228.54	0.68784	cytoplasm	K13035	NIT4; beta-cyano-L-alanine hydratase/nitrilase [EC:3.5.5.4 4.2.1.65]	map00460 Cyanoamino acid metabolism; map01100 Metabolic pathways; map01110 Biosynthesis of secondary metabolites		GO:0005623 cell; GO:0005886 plasma membrane; GO:0016020 membrane; GO:0071944 cell periphery;				E	KOG0805	Carbon-nitrogen hydrolase
Gene.42620_CL5691.Contig2_All	359	1	2.84857e-124	247.66	6.7691	cytoplasm	K13035	NIT4; beta-cyano-L-alanine hydratase/nitrilase [EC:3.5.5.4 4.2.1.65]	map00460 Cyanoamino acid metabolism; map01100 Metabolic pathways; map01110 Biosynthesis of secondary metabolites	GO:0006082 organic acid metabolic process; GO:0006725 cellular aromatic compound metabolic process; GO:0006790 sulfur compound metabolic process; GO:0006807 nitrogen compound metabolic process; GO:0006950 response to stress; GO:0007154 cell communication; GO:0008152 metabolic process; GO:0009056 catabolic process; GO:0009058 biosynthetic process; GO:0009267 cellular response to starvation; GO:000…	GO:0005576 extracellular region; GO:0005622 intracellular; GO:0005623 cell; GO:0005737 cytoplasm; GO:0005829 cytosol; GO:0005886 plasma membrane; GO:0005911 cell-cell junction; GO:0009506 plasmodesma; GO:0009507 chloroplast; GO:0009536 plastid; GO:0016020 membrane; GO:0030054 cell junction; GO:0043226 organelle; GO:0043227 membrane-bounded organelle; GO:0043229 intracellular organelle; GO:0043231…	GO:0000257 nitrilase activity; GO:0003824 catalytic activity; GO:0016787 hydrolase activity; GO:0016810 hydrolase activity, acting on carbon-nitrogen (but not peptide) bonds; GO:0016815 hydrolase activity, acting on carbon-nitrogen (but not peptide) bonds, in nitriles; GO:0016829 lyase activity; GO:0016835 carbon-oxygen lyase activity; GO:0016836 hydro-lyase activity; GO:0018822 nitrile hydratase…			E	KOG0805	Carbon-nitrogen hydrolase
Gene.42668_CL5702.Contig1_All	50	1	2.79798e-06	101.64	-4.5766	cytoplasm	K00927	PGK, pgk; phosphoglycerate kinase [EC:2.7.2.3]	map00010 Glycolysis / Gluconeogenesis; map00710 Carbon fixation in photosynthetic organisms; map01100 Metabolic pathways; map01110 Biosynthesis of secondary metabolites; map01200 Carbon metabolism; map01230 Biosynthesis of amino acids	GO:0002237 response to molecule of bacterial origin; GO:0005975 carbohydrate metabolic process; GO:0006082 organic acid metabolic process; GO:0006090 pyruvate metabolic process; GO:0006091 generation of precursor metabolites and energy; GO:0006096 glycolytic process; GO:0006139 nucleobase-containing compound metabolic process; GO:0006163 purine nucleotide metabolic process; GO:0006164 purine nucl…	GO:0005576 extracellular region; GO:0005622 intracellular; GO:0005623 cell; GO:0005634 nucleus; GO:0005737 cytoplasm; GO:0005773 vacuole; GO:0005774 vacuolar membrane; GO:0005829 cytosol; GO:0005886 plasma membrane; GO:0005911 cell-cell junction; GO:0009506 plasmodesma; GO:0009507 chloroplast; GO:0009532 plastid stroma; GO:0009536 plastid; GO:0009570 chloroplast stroma; GO:0016020 membrane; GO:00…	GO:0003824 catalytic activity; GO:0004618 phosphoglycerate kinase activity; GO:0004672 protein kinase activity; GO:0016301 kinase activity; GO:0016740 transferase activity; GO:0016772 transferase activity, transferring phosphorus-containing groups; GO:0016773 phosphotransferase activity, alcohol group as acceptor; GO:0016774 phosphotransferase activity, carboxyl group as acceptor; GO:0140096 cata…	PF00162	Phosphoglycerate kinase	G	KOG1367	3-phosphoglycerate kinase
Gene.42670_CL5702.Contig2_All	50	1	0.000125964	110.44	3.9268	cytoplasm	K00927	PGK, pgk; phosphoglycerate kinase [EC:2.7.2.3]	map00010 Glycolysis / Gluconeogenesis; map00710 Carbon fixation in photosynthetic organisms; map01100 Metabolic pathways; map01110 Biosynthesis of secondary metabolites; map01200 Carbon metabolism; map01230 Biosynthesis of amino acids	GO:0002237 response to molecule of bacterial origin; GO:0005975 carbohydrate metabolic process; GO:0006082 organic acid metabolic process; GO:0006090 pyruvate metabolic process; GO:0006091 generation of precursor metabolites and energy; GO:0006096 glycolytic process; GO:0006139 nucleobase-containing compound metabolic process; GO:0006163 purine nucleotide metabolic process; GO:0006164 purine nucl…	GO:0005576 extracellular region; GO:0005622 intracellular; GO:0005623 cell; GO:0005634 nucleus; GO:0005737 cytoplasm; GO:0005773 vacuole; GO:0005774 vacuolar membrane; GO:0005829 cytosol; GO:0005886 plasma membrane; GO:0005911 cell-cell junction; GO:0009506 plasmodesma; GO:0009507 chloroplast; GO:0009532 plastid stroma; GO:0009536 plastid; GO:0009570 chloroplast stroma; GO:0016020 membrane; GO:00…	GO:0003824 catalytic activity; GO:0004618 phosphoglycerate kinase activity; GO:0004672 protein kinase activity; GO:0016301 kinase activity; GO:0016740 transferase activity; GO:0016772 transferase activity, transferring phosphorus-containing groups; GO:0016773 phosphotransferase activity, alcohol group as acceptor; GO:0016774 phosphotransferase activity, carboxyl group as acceptor; GO:0140096 cata…	PF00162	Phosphoglycerate kinase	G	KOG1367	3-phosphoglycerate kinase
Gene.42690_CL5707.Contig2_All	109	1	2.27514e-05	113.7	3.9606	chloroplast	K00940	ndk, NME; nucleoside-diphosphate kinase [EC:2.7.4.6]	map00230 Purine metabolism; map00240 Pyrimidine metabolism; map01100 Metabolic pathways; map01110 Biosynthesis of secondary metabolites; map04016 MAPK signaling pathway - plant	GO:0000302 response to reactive oxygen species; GO:0006139 nucleobase-containing compound metabolic process; GO:0006165 nucleoside diphosphate phosphorylation; GO:0006725 cellular aromatic compound metabolic process; GO:0006753 nucleoside phosphate metabolic process; GO:0006793 phosphorus metabolic process; GO:0006796 phosphate-containing compound metabolic process; GO:0006807 nitrogen compound m…	GO:0005622 intracellular; GO:0005623 cell; GO:0005634 nucleus; GO:0005737 cytoplasm; GO:0009507 chloroplast; GO:0009526 plastid envelope; GO:0009532 plastid stroma; GO:0009536 plastid; GO:0009570 chloroplast stroma; GO:0009579 thylakoid; GO:0009941 chloroplast envelope; GO:0031967 organelle envelope; GO:0031975 envelope; GO:0043226 organelle; GO:0043227 membrane-bounded organelle; GO:0043229 intr…	GO:0003824 catalytic activity; GO:0004550 nucleoside diphosphate kinase activity; GO:0016301 kinase activity; GO:0016740 transferase activity; GO:0016772 transferase activity, transferring phosphorus-containing groups; GO:0016776 phosphotransferase activity, phosphate group as acceptor; GO:0019205 nucleobase-containing compound kinase activity;	PF00334	Nucleoside diphosphate kinase	F	KOG0888	Nucleoside diphosphate kinase
Gene.42807_CL5726.Contig2_All	178	1	6.52791e-160	268.98	4.196	nucleus					GO:0005622 intracellular; GO:0005623 cell; GO:0005737 cytoplasm; GO:0009507 chloroplast; GO:0009526 plastid envelope; GO:0009532 plastid stroma; GO:0009536 plastid; GO:0009570 chloroplast stroma; GO:0009941 chloroplast envelope; GO:0031967 organelle envelope; GO:0031975 envelope; GO:0043226 organelle; GO:0043227 membrane-bounded organelle; GO:0043229 intracellular organelle; GO:0043231 intracellu…				S	KOG2914	Predicted haloacid-halidohydrolase and related hydrolases
Gene.42864_CL5743.Contig1_All	122	1	0.00228541	85.622	-0.74391	chloroplast	K00392	sir; sulfite reductase (ferredoxin) [EC:1.8.7.1]	map00920 Sulfur metabolism; map01100 Metabolic pathways	GO:0006275 regulation of DNA replication; GO:0006323 DNA packaging; GO:0006355 regulation of transcription, DNA-templated; GO:0006790 sulfur compound metabolic process; GO:0006950 response to stress; GO:0006970 response to osmotic stress; GO:0006996 organelle organization; GO:0008152 metabolic process; GO:0009266 response to temperature stimulus; GO:0009409 response to cold; GO:0009628 response t…	GO:0005576 extracellular region; GO:0005622 intracellular; GO:0005623 cell; GO:0005737 cytoplasm; GO:0009295 nucleoid; GO:0009507 chloroplast; GO:0009526 plastid envelope; GO:0009532 plastid stroma; GO:0009536 plastid; GO:0009570 chloroplast stroma; GO:0009941 chloroplast envelope; GO:0010319 stromule; GO:0016020 membrane; GO:0031967 organelle envelope; GO:0031975 envelope; GO:0042644 chloroplast…	GO:0003676 nucleic acid binding; GO:0003677 DNA binding; GO:0003690 double-stranded DNA binding; GO:0003824 catalytic activity; GO:0005488 binding; GO:0005507 copper ion binding; GO:0016002 sulfite reductase activity; GO:0016491 oxidoreductase activity; GO:0016667 oxidoreductase activity, acting on a sulfur group of donors; GO:0016673 oxidoreductase activity, acting on a sulfur group of donors, i…			P	KOG0560	Sulfite reductase (ferredoxin)
Gene.42864_CL5743.Contig1_All	665	1	1.51764e-14	126.32	-2.3408	chloroplast	K00392	sir; sulfite reductase (ferredoxin) [EC:1.8.7.1]	map00920 Sulfur metabolism; map01100 Metabolic pathways	GO:0006275 regulation of DNA replication; GO:0006323 DNA packaging; GO:0006355 regulation of transcription, DNA-templated; GO:0006790 sulfur compound metabolic process; GO:0006950 response to stress; GO:0006970 response to osmotic stress; GO:0006996 organelle organization; GO:0008152 metabolic process; GO:0009266 response to temperature stimulus; GO:0009409 response to cold; GO:0009628 response t…	GO:0005576 extracellular region; GO:0005622 intracellular; GO:0005623 cell; GO:0005737 cytoplasm; GO:0009295 nucleoid; GO:0009507 chloroplast; GO:0009526 plastid envelope; GO:0009532 plastid stroma; GO:0009536 plastid; GO:0009570 chloroplast stroma; GO:0009941 chloroplast envelope; GO:0010319 stromule; GO:0016020 membrane; GO:0031967 organelle envelope; GO:0031975 envelope; GO:0042644 chloroplast…	GO:0003676 nucleic acid binding; GO:0003677 DNA binding; GO:0003690 double-stranded DNA binding; GO:0003824 catalytic activity; GO:0005488 binding; GO:0005507 copper ion binding; GO:0016002 sulfite reductase activity; GO:0016491 oxidoreductase activity; GO:0016667 oxidoreductase activity, acting on a sulfur group of donors; GO:0016673 oxidoreductase activity, acting on a sulfur group of donors, i…			P	KOG0560	Sulfite reductase (ferredoxin)
Gene.42870_CL5744.Contig2_All	274	1	5.77223e-63	145.31	0.42034	chloroplast	K15040	VDAC2; voltage-dependent anion channel protein 2		GO:0006810 transport; GO:0006811 ion transport; GO:0006820 anion transport; GO:0015698 inorganic anion transport; GO:0034220 ion transmembrane transport; GO:0051179 localization; GO:0051234 establishment of localization; GO:0055085 transmembrane transport; GO:0098656 anion transmembrane transport;	GO:0005622 intracellular; GO:0005623 cell; GO:0005737 cytoplasm; GO:0005739 mitochondrion; GO:0005740 mitochondrial envelope; GO:0005741 mitochondrial outer membrane; GO:0009526 plastid envelope; GO:0009527 plastid outer membrane; GO:0009536 plastid; GO:0016020 membrane; GO:0016021 integral component of membrane; GO:0019867 outer membrane; GO:0031090 organelle membrane; GO:0031224 intrinsic compo…	GO:0005215 transporter activity; GO:0005216 ion channel activity; GO:0005244 voltage-gated ion channel activity; GO:0005253 anion channel activity; GO:0008308 voltage-gated anion channel activity; GO:0008509 anion transmembrane transporter activity; GO:0015075 ion transmembrane transporter activity; GO:0015103 inorganic anion transmembrane transporter activity; GO:0015267 channel activity; GO:001…			P	KOG3126	Porin/voltage-dependent anion-selective channel protein
Gene.43172_CL5815.Contig1_All	180	1	5.23634e-13	163.43	-0.45469	cytoplasm	K16054	DEP1; methylthioribulose 1-phosphate dehydratase / enolase-phosphatase E1 [EC:4.2.1.109 3.1.3.77]	map00270 Cysteine and methionine metabolism; map01100 Metabolic pathways		GO:0005622 intracellular; GO:0005623 cell; GO:0005737 cytoplasm; GO:0005829 cytosol; GO:0009507 chloroplast; GO:0009532 plastid stroma; GO:0009536 plastid; GO:0009570 chloroplast stroma; GO:0043226 organelle; GO:0043227 membrane-bounded organelle; GO:0043229 intracellular organelle; GO:0043231 intracellular membrane-bounded organelle;		PF00702	haloacid dehalogenase-like hydrolase	E	KOG2631	Class II aldolase/adducin N-terminal domain protein
Gene.43325_CL5851.Contig1_All	140	1	6.46815e-56	217.2	4.818	chloroplast	K03695	clpB; ATP-dependent Clp protease ATP-binding subunit ClpB		GO:0006950 response to stress; GO:0006996 organelle organization; GO:0009266 response to temperature stimulus; GO:0009408 response to heat; GO:0009628 response to abiotic stimulus; GO:0009657 plastid organization; GO:0009658 chloroplast organization; GO:0009987 cellular process; GO:0016043 cellular component organization; GO:0050896 response to stimulus; GO:0071840 cellular component organization…	GO:0005622 intracellular; GO:0005623 cell; GO:0005737 cytoplasm; GO:0009507 chloroplast; GO:0009532 plastid stroma; GO:0009536 plastid; GO:0009570 chloroplast stroma; GO:0043226 organelle; GO:0043227 membrane-bounded organelle; GO:0043229 intracellular organelle; GO:0043231 intracellular membrane-bounded organelle;		PF00004; PF07724; PF10431	ATPase family associated with various cellular activities (AAA); AAA domain (Cdc48 subfamily); C-terminal, D2-small domain, of ClpB protein	O	KOG1051	Chaperone HSP104 and related ATP-dependent Clp proteases
Gene.43325_CL5851.Contig1_All	759	1	7.11099e-25	165.72	3.5456	chloroplast	K03695	clpB; ATP-dependent Clp protease ATP-binding subunit ClpB		GO:0006950 response to stress; GO:0006996 organelle organization; GO:0009266 response to temperature stimulus; GO:0009408 response to heat; GO:0009628 response to abiotic stimulus; GO:0009657 plastid organization; GO:0009658 chloroplast organization; GO:0009987 cellular process; GO:0016043 cellular component organization; GO:0050896 response to stimulus; GO:0071840 cellular component organization…	GO:0005622 intracellular; GO:0005623 cell; GO:0005737 cytoplasm; GO:0009507 chloroplast; GO:0009532 plastid stroma; GO:0009536 plastid; GO:0009570 chloroplast stroma; GO:0043226 organelle; GO:0043227 membrane-bounded organelle; GO:0043229 intracellular organelle; GO:0043231 intracellular membrane-bounded organelle;		PF00004; PF07724; PF10431	ATPase family associated with various cellular activities (AAA); AAA domain (Cdc48 subfamily); C-terminal, D2-small domain, of ClpB protein	O	KOG1051	Chaperone HSP104 and related ATP-dependent Clp proteases
Gene.43342_CL5854.Contig2_All	129	1	0.00395467	121.31	0.12473	chloroplast	K03564	BCP, PRXQ, DOT5; peroxiredoxin Q/BCP [EC:1.11.1.15]					PF00578	AhpC/TSA family	O	KOG0855	Alkyl hydroperoxide reductase, thiol specific antioxidant and related enzymes
Gene.43342_CL5854.Contig2_All	209	1	6.24357e-121	195.49	9.8851	chloroplast	K03564	BCP, PRXQ, DOT5; peroxiredoxin Q/BCP [EC:1.11.1.15]					PF00578	AhpC/TSA family	O	KOG0855	Alkyl hydroperoxide reductase, thiol specific antioxidant and related enzymes
Gene.43342_CL5854.Contig2_All	118	1	7.90621e-172	247.27	3.0998	chloroplast	K03564	BCP, PRXQ, DOT5; peroxiredoxin Q/BCP [EC:1.11.1.15]					PF00578	AhpC/TSA family	O	KOG0855	Alkyl hydroperoxide reductase, thiol specific antioxidant and related enzymes
Gene.43342_CL5854.Contig2_All	216	1	6.69028e-63	229.38	2.4156	chloroplast	K03564	BCP, PRXQ, DOT5; peroxiredoxin Q/BCP [EC:1.11.1.15]					PF00578	AhpC/TSA family	O	KOG0855	Alkyl hydroperoxide reductase, thiol specific antioxidant and related enzymes
Gene.43388_CL5869.Contig2_All	131	1	3.73138e-10	130.65	-3.5989	chloroplast									J	KOG3051	RNA binding/translational regulation protein of the SUA5 family
Gene.43523_CL5909.Contig2_All	68	1	1.22709e-124	258.79	8.9714	chloroplast	K00430	E1.11.1.7; peroxidase [EC:1.11.1.7]	map00940 Phenylpropanoid biosynthesis; map01100 Metabolic pathways; map01110 Biosynthesis of secondary metabolites				PF00141	Peroxidase
Gene.43600_CL5931.Contig3_All	97	1	1.2616e-146	251.42	8.8892	cytoplasm							PF00407	Pathogenesis-related protein Bet v I family
Gene.43634_CL5940.Contig1_All	228	1	1.89363e-39	228.73	3.6383	chloroplast	K03841	FBP, fbp; fructose-1,6-bisphosphatase I [EC:3.1.3.11]	map00010 Glycolysis / Gluconeogenesis; map00030 Pentose phosphate pathway; map00051 Fructose and mannose metabolism; map00710 Carbon fixation in photosynthetic organisms; map01100 Metabolic pathways; map01110 Biosynthesis of secondary metabolites; map01200 Carbon metabolism	GO:0000272 polysaccharide catabolic process; GO:0001101 response to acid chemical; GO:0005975 carbohydrate metabolic process; GO:0005976 polysaccharide metabolic process; GO:0005982 starch metabolic process; GO:0005983 starch catabolic process; GO:0005984 disaccharide metabolic process; GO:0005985 sucrose metabolic process; GO:0005986 sucrose biosynthetic process; GO:0005996 monosaccharide metabo…	GO:0005622 intracellular; GO:0005623 cell; GO:0005634 nucleus; GO:0005737 cytoplasm; GO:0005829 cytosol; GO:0043226 organelle; GO:0043227 membrane-bounded organelle; GO:0043229 intracellular organelle; GO:0043231 intracellular membrane-bounded organelle;	GO:0003824 catalytic activity; GO:0016787 hydrolase activity; GO:0016788 hydrolase activity, acting on ester bonds; GO:0016791 phosphatase activity; GO:0019203 carbohydrate phosphatase activity; GO:0042132 fructose 1,6-bisphosphate 1-phosphatase activity; GO:0042578 phosphoric ester hydrolase activity; GO:0050308 sugar-phosphatase activity;	PF00316	Fructose-1-6-bisphosphatase	G	KOG1458	Fructose-1,6-bisphosphatase
Gene.43665_CL5950.Contig1_All	134	1	7.99062e-106	261.13	3.4828	cytoplasm	K04565	SOD1; superoxide dismutase, Cu-Zn family [EC:1.15.1.1]	map04146 Peroxisome	GO:0000302 response to reactive oxygen species; GO:0000303 response to superoxide; GO:0000305 response to oxygen radical; GO:0006801 superoxide metabolic process; GO:0006950 response to stress; GO:0006979 response to oxidative stress; GO:0008152 metabolic process; GO:0009636 response to toxic substance; GO:0009987 cellular process; GO:0010035 response to inorganic substance; GO:0019430 removal of…	GO:0005576 extracellular region; GO:0005615 extracellular space; GO:0005622 intracellular; GO:0005623 cell; GO:0005737 cytoplasm;	GO:0003824 catalytic activity; GO:0004784 superoxide dismutase activity; GO:0005488 binding; GO:0005507 copper ion binding; GO:0008270 zinc ion binding; GO:0016209 antioxidant activity; GO:0016491 oxidoreductase activity; GO:0016721 oxidoreductase activity, acting on superoxide radicals as acceptor; GO:0043167 ion binding; GO:0043169 cation binding; GO:0046872 metal ion binding; GO:0046914 transi…	PF00080	Copper/zinc superoxide dismutase (SODC)	P	KOG0441	Cu2+/Zn2+ superoxide dismutase SOD1
Gene.43921_CL5991.Contig2_All	494	0.999988	9.57879e-246	313.32	-1.6768	cytoplasm	K01051	E3.1.1.11; pectinesterase [EC:3.1.1.11]	map00040 Pentose and glucuronate interconversions; map01100 Metabolic pathways				PF04043	Plant invertase/pectin methylesterase inhibitor
Gene.43921_CL5991.Contig2_All	133	1	0.00871562	101.41	-4.1804	cytoplasm	K01051	E3.1.1.11; pectinesterase [EC:3.1.1.11]	map00040 Pentose and glucuronate interconversions; map01100 Metabolic pathways				PF04043	Plant invertase/pectin methylesterase inhibitor
Gene.43921_CL5991.Contig2_All	460	1	2.69713e-36	202.72	0.19241	cytoplasm	K01051	E3.1.1.11; pectinesterase [EC:3.1.1.11]	map00040 Pentose and glucuronate interconversions; map01100 Metabolic pathways				PF04043	Plant invertase/pectin methylesterase inhibitor
Gene.43952_CL6001.Contig1_All	724	1	0.000814801	112.8	2.6736	cytoplasm	K01869	LARS, leuS; leucyl-tRNA synthetase [EC:6.1.1.4]	map00970 Aminoacyl-tRNA biosynthesis	GO:0001101 response to acid chemical; GO:0006082 organic acid metabolic process; GO:0006139 nucleobase-containing compound metabolic process; GO:0006399 tRNA metabolic process; GO:0006412 translation; GO:0006418 tRNA aminoacylation for protein translation; GO:0006425 glutaminyl-tRNA aminoacylation; GO:0006429 leucyl-tRNA aminoacylation; GO:0006438 valyl-tRNA aminoacylation; GO:0006518 peptide met…	GO:0000323 lytic vacuole; GO:0005622 intracellular; GO:0005623 cell; GO:0005634 nucleus; GO:0005654 nucleoplasm; GO:0005737 cytoplasm; GO:0005764 lysosome; GO:0005773 vacuole; GO:0005783 endoplasmic reticulum; GO:0005829 cytosol; GO:0005911 cell-cell junction; GO:0009506 plasmodesma; GO:0009507 chloroplast; GO:0009536 plastid; GO:0012505 endomembrane system; GO:0016604 nuclear body; GO:0017101 am…	GO:0003824 catalytic activity; GO:0004812 aminoacyl-tRNA ligase activity; GO:0004819 glutamine-tRNA ligase activity; GO:0004823 leucine-tRNA ligase activity; GO:0004832 valine-tRNA ligase activity; GO:0005096 GTPase activator activity; GO:0008047 enzyme activator activity; GO:0016874 ligase activity; GO:0016875 ligase activity, forming carbon-oxygen bonds; GO:0030234 enzyme regulator activity; GO…	PF08264	Anticodon-binding domain of tRNA	J	KOG0437	Leucyl-tRNA synthetase
Gene.43952_CL6001.Contig1_All	815	1	8.95875e-29	177.47	8.3987	cytoplasm	K01869	LARS, leuS; leucyl-tRNA synthetase [EC:6.1.1.4]	map00970 Aminoacyl-tRNA biosynthesis	GO:0001101 response to acid chemical; GO:0006082 organic acid metabolic process; GO:0006139 nucleobase-containing compound metabolic process; GO:0006399 tRNA metabolic process; GO:0006412 translation; GO:0006418 tRNA aminoacylation for protein translation; GO:0006425 glutaminyl-tRNA aminoacylation; GO:0006429 leucyl-tRNA aminoacylation; GO:0006438 valyl-tRNA aminoacylation; GO:0006518 peptide met…	GO:0000323 lytic vacuole; GO:0005622 intracellular; GO:0005623 cell; GO:0005634 nucleus; GO:0005654 nucleoplasm; GO:0005737 cytoplasm; GO:0005764 lysosome; GO:0005773 vacuole; GO:0005783 endoplasmic reticulum; GO:0005829 cytosol; GO:0005911 cell-cell junction; GO:0009506 plasmodesma; GO:0009507 chloroplast; GO:0009536 plastid; GO:0012505 endomembrane system; GO:0016604 nuclear body; GO:0017101 am…	GO:0003824 catalytic activity; GO:0004812 aminoacyl-tRNA ligase activity; GO:0004819 glutamine-tRNA ligase activity; GO:0004823 leucine-tRNA ligase activity; GO:0004832 valine-tRNA ligase activity; GO:0005096 GTPase activator activity; GO:0008047 enzyme activator activity; GO:0016874 ligase activity; GO:0016875 ligase activity, forming carbon-oxygen bonds; GO:0030234 enzyme regulator activity; GO…	PF08264	Anticodon-binding domain of tRNA	J	KOG0437	Leucyl-tRNA synthetase
Gene.43952_CL6001.Contig1_All	164	1	4.3905e-29	160.62	4.2563	cytoplasm	K01869	LARS, leuS; leucyl-tRNA synthetase [EC:6.1.1.4]	map00970 Aminoacyl-tRNA biosynthesis	GO:0001101 response to acid chemical; GO:0006082 organic acid metabolic process; GO:0006139 nucleobase-containing compound metabolic process; GO:0006399 tRNA metabolic process; GO:0006412 translation; GO:0006418 tRNA aminoacylation for protein translation; GO:0006425 glutaminyl-tRNA aminoacylation; GO:0006429 leucyl-tRNA aminoacylation; GO:0006438 valyl-tRNA aminoacylation; GO:0006518 peptide met…	GO:0000323 lytic vacuole; GO:0005622 intracellular; GO:0005623 cell; GO:0005634 nucleus; GO:0005654 nucleoplasm; GO:0005737 cytoplasm; GO:0005764 lysosome; GO:0005773 vacuole; GO:0005783 endoplasmic reticulum; GO:0005829 cytosol; GO:0005911 cell-cell junction; GO:0009506 plasmodesma; GO:0009507 chloroplast; GO:0009536 plastid; GO:0012505 endomembrane system; GO:0016604 nuclear body; GO:0017101 am…	GO:0003824 catalytic activity; GO:0004812 aminoacyl-tRNA ligase activity; GO:0004819 glutamine-tRNA ligase activity; GO:0004823 leucine-tRNA ligase activity; GO:0004832 valine-tRNA ligase activity; GO:0005096 GTPase activator activity; GO:0008047 enzyme activator activity; GO:0016874 ligase activity; GO:0016875 ligase activity, forming carbon-oxygen bonds; GO:0030234 enzyme regulator activity; GO…	PF08264	Anticodon-binding domain of tRNA	J	KOG0437	Leucyl-tRNA synthetase
Gene.43952_CL6001.Contig1_All	500	1	0.00044511	131.22	3.5669	cytoplasm	K01869	LARS, leuS; leucyl-tRNA synthetase [EC:6.1.1.4]	map00970 Aminoacyl-tRNA biosynthesis	GO:0001101 response to acid chemical; GO:0006082 organic acid metabolic process; GO:0006139 nucleobase-containing compound metabolic process; GO:0006399 tRNA metabolic process; GO:0006412 translation; GO:0006418 tRNA aminoacylation for protein translation; GO:0006425 glutaminyl-tRNA aminoacylation; GO:0006429 leucyl-tRNA aminoacylation; GO:0006438 valyl-tRNA aminoacylation; GO:0006518 peptide met…	GO:0000323 lytic vacuole; GO:0005622 intracellular; GO:0005623 cell; GO:0005634 nucleus; GO:0005654 nucleoplasm; GO:0005737 cytoplasm; GO:0005764 lysosome; GO:0005773 vacuole; GO:0005783 endoplasmic reticulum; GO:0005829 cytosol; GO:0005911 cell-cell junction; GO:0009506 plasmodesma; GO:0009507 chloroplast; GO:0009536 plastid; GO:0012505 endomembrane system; GO:0016604 nuclear body; GO:0017101 am…	GO:0003824 catalytic activity; GO:0004812 aminoacyl-tRNA ligase activity; GO:0004819 glutamine-tRNA ligase activity; GO:0004823 leucine-tRNA ligase activity; GO:0004832 valine-tRNA ligase activity; GO:0005096 GTPase activator activity; GO:0008047 enzyme activator activity; GO:0016874 ligase activity; GO:0016875 ligase activity, forming carbon-oxygen bonds; GO:0030234 enzyme regulator activity; GO…	PF08264	Anticodon-binding domain of tRNA	J	KOG0437	Leucyl-tRNA synthetase
Gene.44109_CL6041.Contig2_All	1002	1	8.95948e-96	223.03	3.0852	chloroplast	K00284	GLU, gltS; glutamate synthase (ferredoxin) [EC:1.4.7.1]	map00630 Glyoxylate and dicarboxylate metabolism; map00910 Nitrogen metabolism	GO:0006082 organic acid metabolic process; GO:0006520 cellular amino acid metabolic process; GO:0006536 glutamate metabolic process; GO:0006537 glutamate biosynthetic process; GO:0006541 glutamine metabolic process; GO:0006807 nitrogen compound metabolic process; GO:0008152 metabolic process; GO:0008652 cellular amino acid biosynthetic process; GO:0009058 biosynthetic process; GO:0009064 glutamin…	GO:0005576 extracellular region; GO:0005622 intracellular; GO:0005623 cell; GO:0005737 cytoplasm; GO:0005739 mitochondrion; GO:0005759 mitochondrial matrix; GO:0009507 chloroplast; GO:0009526 plastid envelope; GO:0009532 plastid stroma; GO:0009536 plastid; GO:0009570 chloroplast stroma; GO:0009941 chloroplast envelope; GO:0016020 membrane; GO:0031967 organelle envelope; GO:0031974 membrane-enclos…	GO:0003824 catalytic activity; GO:0015930 glutamate synthase activity; GO:0016041 glutamate synthase (ferredoxin) activity; GO:0016491 oxidoreductase activity; GO:0016638 oxidoreductase activity, acting on the CH-NH2 group of donors; GO:0016643 oxidoreductase activity, acting on the CH-NH2 group of donors, iron-sulfur protein as acceptor;	PF00310; PF04898; PF01645	Glutamine amidotransferases class-II; Glutamate synthase central domain; Conserved region in glutamate synthase	E	KOG0399	Glutamate synthase
Gene.44109_CL6041.Contig2_All	926	1	7.72096e-121	243.8	-0.055524	chloroplast	K00284	GLU, gltS; glutamate synthase (ferredoxin) [EC:1.4.7.1]	map00630 Glyoxylate and dicarboxylate metabolism; map00910 Nitrogen metabolism	GO:0006082 organic acid metabolic process; GO:0006520 cellular amino acid metabolic process; GO:0006536 glutamate metabolic process; GO:0006537 glutamate biosynthetic process; GO:0006541 glutamine metabolic process; GO:0006807 nitrogen compound metabolic process; GO:0008152 metabolic process; GO:0008652 cellular amino acid biosynthetic process; GO:0009058 biosynthetic process; GO:0009064 glutamin…	GO:0005576 extracellular region; GO:0005622 intracellular; GO:0005623 cell; GO:0005737 cytoplasm; GO:0005739 mitochondrion; GO:0005759 mitochondrial matrix; GO:0009507 chloroplast; GO:0009526 plastid envelope; GO:0009532 plastid stroma; GO:0009536 plastid; GO:0009570 chloroplast stroma; GO:0009941 chloroplast envelope; GO:0016020 membrane; GO:0031967 organelle envelope; GO:0031974 membrane-enclos…	GO:0003824 catalytic activity; GO:0015930 glutamate synthase activity; GO:0016041 glutamate synthase (ferredoxin) activity; GO:0016491 oxidoreductase activity; GO:0016638 oxidoreductase activity, acting on the CH-NH2 group of donors; GO:0016643 oxidoreductase activity, acting on the CH-NH2 group of donors, iron-sulfur protein as acceptor;	PF00310; PF04898; PF01645	Glutamine amidotransferases class-II; Glutamate synthase central domain; Conserved region in glutamate synthase	E	KOG0399	Glutamate synthase
Gene.44109_CL6041.Contig2_All	608	1	4.6587e-05	154.35	-2.1748	chloroplast	K00284	GLU, gltS; glutamate synthase (ferredoxin) [EC:1.4.7.1]	map00630 Glyoxylate and dicarboxylate metabolism; map00910 Nitrogen metabolism	GO:0006082 organic acid metabolic process; GO:0006520 cellular amino acid metabolic process; GO:0006536 glutamate metabolic process; GO:0006537 glutamate biosynthetic process; GO:0006541 glutamine metabolic process; GO:0006807 nitrogen compound metabolic process; GO:0008152 metabolic process; GO:0008652 cellular amino acid biosynthetic process; GO:0009058 biosynthetic process; GO:0009064 glutamin…	GO:0005576 extracellular region; GO:0005622 intracellular; GO:0005623 cell; GO:0005737 cytoplasm; GO:0005739 mitochondrion; GO:0005759 mitochondrial matrix; GO:0009507 chloroplast; GO:0009526 plastid envelope; GO:0009532 plastid stroma; GO:0009536 plastid; GO:0009570 chloroplast stroma; GO:0009941 chloroplast envelope; GO:0016020 membrane; GO:0031967 organelle envelope; GO:0031974 membrane-enclos…	GO:0003824 catalytic activity; GO:0015930 glutamate synthase activity; GO:0016041 glutamate synthase (ferredoxin) activity; GO:0016491 oxidoreductase activity; GO:0016638 oxidoreductase activity, acting on the CH-NH2 group of donors; GO:0016643 oxidoreductase activity, acting on the CH-NH2 group of donors, iron-sulfur protein as acceptor;	PF00310; PF04898; PF01645	Glutamine amidotransferases class-II; Glutamate synthase central domain; Conserved region in glutamate synthase	E	KOG0399	Glutamate synthase
Gene.44109_CL6041.Contig2_All	1332	1	2.22234e-25	141	-0.7097	chloroplast	K00284	GLU, gltS; glutamate synthase (ferredoxin) [EC:1.4.7.1]	map00630 Glyoxylate and dicarboxylate metabolism; map00910 Nitrogen metabolism	GO:0006082 organic acid metabolic process; GO:0006520 cellular amino acid metabolic process; GO:0006536 glutamate metabolic process; GO:0006537 glutamate biosynthetic process; GO:0006541 glutamine metabolic process; GO:0006807 nitrogen compound metabolic process; GO:0008152 metabolic process; GO:0008652 cellular amino acid biosynthetic process; GO:0009058 biosynthetic process; GO:0009064 glutamin…	GO:0005576 extracellular region; GO:0005622 intracellular; GO:0005623 cell; GO:0005737 cytoplasm; GO:0005739 mitochondrion; GO:0005759 mitochondrial matrix; GO:0009507 chloroplast; GO:0009526 plastid envelope; GO:0009532 plastid stroma; GO:0009536 plastid; GO:0009570 chloroplast stroma; GO:0009941 chloroplast envelope; GO:0016020 membrane; GO:0031967 organelle envelope; GO:0031974 membrane-enclos…	GO:0003824 catalytic activity; GO:0015930 glutamate synthase activity; GO:0016041 glutamate synthase (ferredoxin) activity; GO:0016491 oxidoreductase activity; GO:0016638 oxidoreductase activity, acting on the CH-NH2 group of donors; GO:0016643 oxidoreductase activity, acting on the CH-NH2 group of donors, iron-sulfur protein as acceptor;	PF00310; PF04898; PF01645	Glutamine amidotransferases class-II; Glutamate synthase central domain; Conserved region in glutamate synthase	E	KOG0399	Glutamate synthase
Gene.44109_CL6041.Contig2_All	1565	1	8.46241e-23	157.52	3.6513	chloroplast	K00284	GLU, gltS; glutamate synthase (ferredoxin) [EC:1.4.7.1]	map00630 Glyoxylate and dicarboxylate metabolism; map00910 Nitrogen metabolism	GO:0006082 organic acid metabolic process; GO:0006520 cellular amino acid metabolic process; GO:0006536 glutamate metabolic process; GO:0006537 glutamate biosynthetic process; GO:0006541 glutamine metabolic process; GO:0006807 nitrogen compound metabolic process; GO:0008152 metabolic process; GO:0008652 cellular amino acid biosynthetic process; GO:0009058 biosynthetic process; GO:0009064 glutamin…	GO:0005576 extracellular region; GO:0005622 intracellular; GO:0005623 cell; GO:0005737 cytoplasm; GO:0005739 mitochondrion; GO:0005759 mitochondrial matrix; GO:0009507 chloroplast; GO:0009526 plastid envelope; GO:0009532 plastid stroma; GO:0009536 plastid; GO:0009570 chloroplast stroma; GO:0009941 chloroplast envelope; GO:0016020 membrane; GO:0031967 organelle envelope; GO:0031974 membrane-enclos…	GO:0003824 catalytic activity; GO:0015930 glutamate synthase activity; GO:0016041 glutamate synthase (ferredoxin) activity; GO:0016491 oxidoreductase activity; GO:0016638 oxidoreductase activity, acting on the CH-NH2 group of donors; GO:0016643 oxidoreductase activity, acting on the CH-NH2 group of donors, iron-sulfur protein as acceptor;	PF00310; PF04898; PF01645	Glutamine amidotransferases class-II; Glutamate synthase central domain; Conserved region in glutamate synthase	E	KOG0399	Glutamate synthase
Gene.44149_CL6049.Contig2_All	32	1	1.46599e-18	153.08	-4.1754	nucleus	K06130	LYPLA2; lysophospholipase II [EC:3.1.1.5]	map00564 Glycerophospholipid metabolism	GO:0000902 cell morphogenesis; GO:0000904 cell morphogenesis involved in differentiation; GO:0002084 protein depalmitoylation; GO:0006464 cellular protein modification process; GO:0006807 nitrogen compound metabolic process; GO:0006928 movement of cell or subcellular component; GO:0006935 chemotaxis; GO:0007275 multicellular organism development; GO:0007399 nervous system development; GO:0007409 …	GO:0005622 intracellular; GO:0005623 cell; GO:0005737 cytoplasm; GO:0005829 cytosol;	GO:0003824 catalytic activity; GO:0008474 palmitoyl-(protein) hydrolase activity; GO:0016787 hydrolase activity; GO:0016788 hydrolase activity, acting on ester bonds; GO:0016790 thiolester hydrolase activity; GO:0052689 carboxylic ester hydrolase activity; GO:0098599 palmitoyl hydrolase activity; GO:0140096 catalytic activity, acting on a protein;	PF02230	Phospholipase/Carboxylesterase	I	KOG2112	Lysophospholipase
Gene.44303_CL6095.Contig1_All	118	1	3.15179e-12	136.06	8.6674	chloroplast	K12795	SUGT1, SGT1; suppressor of G2 allele of SKP1	map04626 Plant-pathogen interaction	GO:0006950 response to stress; GO:0006952 defense response; GO:0009605 response to external stimulus; GO:0009607 response to biotic stimulus; GO:0009617 response to bacterium; GO:0009620 response to fungus; GO:0042742 defense response to bacterium; GO:0043207 response to external biotic stimulus; GO:0050832 defense response to fungus; GO:0050896 response to stimulus; GO:0051704 multi-organism pro…	GO:0005622 intracellular; GO:0005623 cell; GO:0005634 nucleus; GO:0005737 cytoplasm; GO:0043226 organelle; GO:0043227 membrane-bounded organelle; GO:0043229 intracellular organelle; GO:0043231 intracellular membrane-bounded organelle;		PF04969; PF05002	CS domain; SGS domain	T	KOG1309	Suppressor of G2 allele of skp1
Gene.44435_CL6125.Contig3_All	70	1	1.84058e-24	146.48	-0.85777	chloroplast	K00855	PRK, prkB; phosphoribulokinase [EC:2.7.1.19]	map00710 Carbon fixation in photosynthetic organisms; map01100 Metabolic pathways; map01200 Carbon metabolism	GO:0006139 nucleobase-containing compound metabolic process; GO:0006206 pyrimidine nucleobase metabolic process; GO:0006213 pyrimidine nucleoside metabolic process; GO:0006220 pyrimidine nucleotide metabolic process; GO:0006221 pyrimidine nucleotide biosynthetic process; GO:0006222 UMP biosynthetic process; GO:0006725 cellular aromatic compound metabolic process; GO:0006753 nucleoside phosphate m…	GO:0005576 extracellular region; GO:0005622 intracellular; GO:0005623 cell; GO:0005737 cytoplasm; GO:0005829 cytosol; GO:0009507 chloroplast; GO:0009526 plastid envelope; GO:0009532 plastid stroma; GO:0009534 chloroplast thylakoid; GO:0009535 chloroplast thylakoid membrane; GO:0009536 plastid; GO:0009570 chloroplast stroma; GO:0009579 thylakoid; GO:0009941 chloroplast envelope; GO:0010319 stromul…	GO:0003824 catalytic activity; GO:0004849 uridine kinase activity; GO:0005488 binding; GO:0005515 protein binding; GO:0008974 phosphoribulokinase activity; GO:0016301 kinase activity; GO:0016740 transferase activity; GO:0016772 transferase activity, transferring phosphorus-containing groups; GO:0016773 phosphotransferase activity, alcohol group as acceptor; GO:0019205 nucleobase-containing compou…	PF00485	Phosphoribulokinase / Uridine kinase family	TZ	KOG4203	Armadillo/beta-Catenin/plakoglobin
[truncated: 514 more rows]
