# Supplementary material for: The Rhododendron Chrysanthum Pall.s’ Acetylation Modification of Rubisco Enzymes Controls Carbon Cycling to Withstand UV−B Stress
Source: Biomolecules. 2024 Jun 20;14(6):732. doi: 10.3390/biom14060732 (PMC11201758; doi:10.3390/biom14060732)
Supplement: Supplementary file 1 [file biomolecules-14-00732-s001.zip › Supplementary File/Table S10.xlsx]

## Sheet: Sheet1
Table S10. Differential acetylated proteins Rhododendron chrysanthum under UV-B stress
Protein accession	Position	Amino acid	Protein description	Gene name	Modified sequence	CG-1	CG-2	CG-3	BG-1	BG-2	BG-3
Gene.37316_CL4468.Contig3_All	83	K	Ribulose bisphosphate carboxylase small chain 1B, chloroplastic OS=Arabidopsis thaliana GN=RBCS-1B PE=1 SV=1	RuBisCO	EQLLK(1)EVDYLIK	1.621	1.354	1.336	0.966	0.776	1.061
Gene.37316_CL4468.Contig3_All	103	K	Ribulose bisphosphate carboxylase small chain 1B, chloroplastic OS=Arabidopsis thaliana GN=RBCS-1B PE=1 SV=1	RuBisCO	NGWVPCLEFETEK(1)PFVHR	0.055	0.346	0.399	1.408	1.008	1.557
Gene.37316_CL4468.Contig3_All	174	K	Ribulose bisphosphate carboxylase small chain 1B, chloroplastic OS=Arabidopsis thaliana GN=RBCS-1B PE=1 SV=1	RuBisCO	QVQCISFIAYK(1)PPSFK		0.425	0.304	1.089	1.399	1.723
Gene.37316_CL4468.Contig3_All	179	K	Ribulose bisphosphate carboxylase small chain 1B, chloroplastic OS=Arabidopsis thaliana GN=RBCS-1B PE=1 SV=1	RuBisCO	QVQCISFIAYKPPSFK(1)QN	0.607	0.324	0.434	1.5	1.06	1.398
Gene.37392_CL4486.Contig1_All	73	K	Fructose-bisphosphate aldolase 3, chloroplastic OS=Arabidopsis thaliana GN=FBA3 PE=1 SV=1	FBA3	SIASPGHGILAIDESNATCGK(1)R		0.39	0.3	1.141	0.928	1.528
Gene.3887_CL243.Contig4_All	127	K	Glyceraldehyde-3-phosphate dehydrogenase B, chloroplastic OS=Pisum sativum GN=GAPB PE=2 SV=2	GAPB	NASHLLK(1)YDSMLGIFK	0.545	0.494	0.452	1.68	1.362	1.676
Gene.3887_CL243.Contig4_All	444	K	Glyceraldehyde-3-phosphate dehydrogenase B, chloroplastic OS=Pisum sativum GN=GAPB PE=2 SV=2	GAPB	TSPSDEECK(1)VYEA	0.211	0.231	0.25	1.26	1.064	1.981
Gene.3887_CL243.Contig4_All	255	K	Glyceraldehyde-3-phosphate dehydrogenase B, chloroplastic OS=Pisum sativum GN=GAPB PE=2 SV=2	GAPB	VLDEEFGIVK(1)GTMTTTHSYTGDQR	0.385		0.304	1.343	1.013	2.179
Gene.3887_CL243.Contig4_All	417	K	Glyceraldehyde-3-phosphate dehydrogenase B, chloroplastic OS=Pisum sativum GN=GAPB PE=2 SV=2	GAPB	VVDLAHLVASK(1)WPGLPAQVSGDPLEDFCK	0.282	0.315	0.798	1.411	1.128	2.292
Gene.38972_CL4827.Contig1_All	343	K	2, chloroplastic OS=Arabidopsis thaliana GN=FBA2 PE=1 SV=2	FBA2	ALQNTCLK(1)TWGGRPENVK(1)AAQDVLVTR	0.177	0.136	0.209	1.074	0.958	2.223
Gene.38972_CL4827.Contig1_All	353	K	Fructose-bisphosphate aldolase 2, chloroplastic OS=Arabidopsis thaliana GN=FBA2 PE=1 SV=2	FBA2	TWGGRPENVK(1)AAQDVLVTR	0.364	0.399	0.401	1.437	0.956	2.526
Gene.38972_CL4827.Contig1_All	56	K	Fructose-bisphosphate aldolase 2, chloroplastic OS=Arabidopsis thaliana GN=FBA2 PE=1 SV=2	FBA2	TAK(1)TIASPGR	0.688	0.771	0.626	1.328	1.125	1.732
Gene.38972_CL4827.Contig1_All	77	K	Fructose-bisphosphate aldolase 2, chloroplastic OS=Arabidopsis thaliana GN=FBA2 PE=1 SV=2	FBA2	GILAMDESNATCGK(1)R	0.279	0.322	0.28	1.44	1.046	1.918
Gene.58484_Unigene764_All	38	K	Triosephosphate isomerase, cytosolic OS=Coptis japonica PE=2 SV=1	TPIP1	K(1)FFVGGNWK		0.421	0.38	1.124	0.936	1.92
Gene.58484_Unigene764_All	280	K	Triosephosphate isomerase, cytosolic OS=Coptis japonica PE=2 SV=1	TPIP0	SEFIDIIK(1)SATVK	0.909	0.565	0.921	1.324	1.268	1.281
Gene.39990_CL5081.Contig1_All	70	K	Triosephosphate isomerase, cytosolic OS=Petunia hybrida GN=TPIP1 PE=2 SV=1	TPIP1	SSLRPDFHIAAQNCWVK(1)K	0.181		0.188	0.871	0.859	1.922
Gene.42668_CL5702.Contig1_All	50	K	Phosphoglycerate kinase, cytosolic OS=Nicotiana tabacum PE=2 SV=1	PGK	AAVPTIK(1)YLMGHGAK	0.622	0.582		1.298	1.159	1.237
Gene.42670_CL5702.Contig2_All	50	K	Phosphoglycerate kinase, cytosolic OS=Nicotiana tabacum PE=2 SV=1	PGK	AAVPTVK(1)YLMGHGAK	0.683	0.515	0.487	1.702	1.381	1.46
Gene.43634_CL5940.Contig1_All	228	K	Fructose-1,6-bisphosphatase, cytosolic OS=Spinacia oleracea PE=1 SV=2	FBPase	NWDGPTAK(1)YVEK	0.549	0.521	0.497	1.556		1.518
Gene.44435_CL6125.Contig3_All	70	K	Phosphoribulokinase, chloroplastic OS=Mesembryanthemum crystallinum PE=2 SV=1	PRK	TVVIGLAADSGCGK(1)STFMR	0.622	0.447	0.482	1.183	1.091	1.923
Gene.56739_CL8342.Contig1_All	199	K	Triosephosphate isomerase, chloroplastic OS=Fragaria ananassa GN=TPI PE=2 SV=1	TPI	DIGCK(1)WVVLGHSER	0.431	0.316		1	1.164	1.652
Gene.56739_CL8342.Contig1_All	248	K	Triosephosphate isomerase, chloroplastic OS=Fragaria ananassa GN=TPI PE=2 SV=1	TPI	EREEGK(1)TNDVCFR	0.167	0.139	0.128	1.076	1.289	2.504
Gene.56741_CL8342.Contig3_All	198	K	Triosephosphate isomerase, chloroplastic OS=Fragaria ananassa GN=TPI PE=2 SV=1	TPI	DIGCK(1)WVILGHSER	0.476	0.392	0.396	1.281	1.215	1.832
Gene.56741_CL8342.Contig3_All	220	K	Triosephosphate isomerase, chloroplastic OS=Fragaria ananassa GN=TPI PE=2 SV=1	TPI	RHVIGEDDQFIGK(1)K	0.714	0.702	0.44	1.422	1.294	1.786
Gene.56741_CL8342.Contig3_All	312	K	Triosephosphate isomerase, chloroplastic OS=Fragaria ananassa GN=TPI PE=2 SV=1	TPI	NVSAEVASK(1)TR	0.54	0.538	0.561	1.259	1.04	2.399
Gene.72882_Unigene11628_All	336	K	Glyceraldehyde-3-phosphate dehydrogenase GAPCP2, chloroplastic OS=Arabidopsis thaliana GN=GAPCP2 PE=2 SV=1	GAPCP2	LEK(1)SASYEDVK	0.286	0.22	0.183	1.253	1.357	3.685
Gene.7533_CL529.Contig5_All	230	K	Glyceraldehyde-3-phosphate dehydrogenase A, chloroplastic OS=Pisum sativum GN=GAPA PE=2 SV=2	GAPA	VLDQK(1)FGIIK	1.013	0.838	0.793	1.524	1.322	1.267
Gene.79308_Unigene17446_All	314	K	Fructose-1,6-bisphosphatase, chloroplastic OS=Pisum sativum GN=FBP PE=1 SV=2	FBP	IYSFNEGNYQLWDDK(0.814)LK(0.186)K	0.635	0.855		1.255	1.111	1.328
Gene.81544_Unigene19383_All	248	K	Fructose-bisphosphate aldolase 6, cytosolic OS=Arabidopsis thaliana GN=FBA6 PE=1 SV=1	FBA6	ALNDHHVLLEGTLLK(1)PNMVTPGSESAK	0.731	0.716	0.407	1.416	1.158	1.801
Gene.81544_Unigene19383_All	155	K	Fructose-bisphosphate aldolase 6, cytosolic OS=Arabidopsis thaliana GN=FBA6 PE=1 SV=1	FBA6	CQK(1)YYEAGAR	0.161	0.168	0.179	1.208	1.154	2.231
Gene.81544_Unigene19383_All	61	K	Fructose-bisphosphate aldolase 6, cytosolic OS=Arabidopsis thaliana GN=FBA6 PE=1 SV=1	FBA6	GILAADESTGTMGK(1)R	1.358	1.718	1.244	0.936	0.82	0.609
Gene.81544_Unigene19383_All	30	K	Fructose-bisphosphate aldolase 6, cytosolic OS=Arabidopsis thaliana GN=FBA6 PE=1 SV=1	FBA6	GK(1)YTDELIANASYIGTPGK	0.401	0.299	0.251	1.122	1.03	2.291
Gene.11626_CL864.Contig1_All	246	K	Oxygen-evolving enhancer protein 2, chloroplastic OS=Pisum sativum GN=PSBP PE=1 SV=1	PSBP	LYICK(1)AQAGDK(1)R	0.345	0.273	0.328	1.345	1.116	3.203
Gene.11626_CL864.Contig1_All	235	K	Oxygen-evolving enhancer protein 2, chloroplastic OS=Pisum sativum GN=PSBP PE=1 SV=1	PSBP	TADGDEGGK(1)HQLITATVSDGK(1)LYICK	0.187	0.177	0.055	0.759	3.013	2.218
Gene.11626_CL864.Contig1_All	240	K	Oxygen-evolving enhancer protein 2, chloroplastic OS=Pisum sativum GN=PSBP PE=1 SV=1	PSBP	LYICK(1)AQAGDK(1)R	0.426	0.422	0.336	1.512	1.3	2.279
Gene.11626_CL864.Contig1_All	102	K	Oxygen-evolving enhancer protein 2, chloroplastic OS=Pisum sativum GN=PSBP PE=1 SV=1	PSBP	TNTDFLPYK(1)GDGFK	0.903	0.669	1.014	1.473	1.273	1.185
Gene.11626_CL864.Contig1_All	145	K	Oxygen-evolving enhancer protein 2, chloroplastic OS=Pisum sativum GN=PSBP PE=1 SV=1	PSBP	YEDNFDTTTMVAVMVTK(0.996)TDK(0.004)K	0.703	0.892	0.641	1.578	1.417	1.598
Gene.21753_CL1979.Contig1_All	89	K	Photosystem II repair protein PSB27-H1, chloroplastic OS=Arabidopsis thaliana GN=PSB27-1 PE=1 SV=1	PSB27-1	DAEEVISK(1)IR	1.349	1.052	1.615	0.616	0.918	0.526
Gene.29710_CL3088.Contig3_All	128	K	Photosystem I reaction center subunit N, chloroplastic OS=Arabidopsis thaliana GN=PSAN PE=1 SV=2	PSAN	AYTVQFGSCK(1)FPENFTGCQDLAK	0.515	0.344	0.411	1.094	1.119	1.848
Gene.29710_CL3088.Contig3_All	141	K	Photosystem I reaction center subunit N, chloroplastic OS=Arabidopsis thaliana GN=PSAN PE=1 SV=2	PSAN	FPENFTGCQDLAK(1)QK	0.231	0.219	0.217	0.966	1.156	1.694
Gene.29710_CL3088.Contig3_All	171	K	Photosystem I reaction center subunit N, chloroplastic OS=Arabidopsis thaliana GN=PSAN PE=1 SV=2	PSAN	CGSNVFWK(1)W	0.23	0.204	0.151	0.985	1.376	2.373
Gene.29710_CL3088.Contig3_All	163	K	Photosystem I reaction center subunit N, chloroplastic OS=Arabidopsis thaliana GN=PSAN PE=1 SV=2	PSAN	YK(1)CGSNVFWK	0.368	0.259	0.408	0.955	0.983	1.799
Gene.31930_CL3441.Contig1_All	70	K	Photosystem I reaction center subunit IV A, chloroplastic OS=Arabidopsis thaliana GN=PSAE1 PE=1 SV=1	PSAE1	AAETAEPPAPAPAK(0.012)PPPIGPK(0.988)R	1.324	1.253	1.426	0.709	0.593	0.523
Gene.41356_CL5381.Contig1_All	218	K	PsbP-like protein 1, chloroplastic OS=Arabidopsis thaliana GN=PPL1 PE=1 SV=1	PPL1	HALSTICIGNGK(1)FYTLTTGANER	0.125		0.127	1.062	0.662	2.413
Gene.46985_CL6783.Contig4_All	232	K	Oxygen-evolving enhancer protein 3, chloroplastic OS=Spinacia oleracea GN=PSBQ PE=1 SV=1	PSBQ	AVSSLNDVLAK(1)IG	1.188	0.827	0.644	1.863	1.531	1.288
Gene.46985_CL6783.Contig4_All	195	K	Oxygen-evolving enhancer protein 3, chloroplastic OS=Spinacia oleracea GN=PSBQ PE=1 SV=1	PSBQ	ELTGK(1)LFQDIDK	1.16	0.981	0.806	1.931	1.417	1.353
Gene.46985_CL6783.Contig4_All	202	K	Oxygen-evolving enhancer protein 3, chloroplastic OS=Spinacia oleracea GN=PSBQ PE=1 SV=1	PSBQ	LFQDIDK(1)LDYAAK	0.888	0.888	0.846	1.853	1.616	1.028
Gene.4927_CL315.Contig13_All	317	K	Ferredoxin--NADP reductase, leaf-type isozyme, chloroplastic OS=Nicotiana tabacum GN=PETH PE=2 SV=1	PETH	KDNTYVYMCGLK(1)GMEK	0.27	0.204	0.18	0.992	0.824	1.732
Gene.4927_CL315.Contig13_All	73	K	Ferredoxin--NADP reductase, leaf-type isozyme, chloroplastic OS=Nicotiana tabacum GN=PETH PE=2 SV=1	PETH	MEEGVVVNK(1)YRPK(1)DPYIGK	0.634	0.638	0.535	1.296	1.118	1.621
Gene.4927_CL315.Contig13_All	158	K	Ferredoxin--NADP reductase, leaf-type isozyme, chloroplastic OS=Nicotiana tabacum GN=PETH PE=2 SV=1	PETH	TVSLCVK(1)R	1.871	2.081	2.041	0.091	0.075	0.092
Gene.4927_CL315.Contig13_All	342	K	Ferredoxin--NADP reductase, leaf-type isozyme, chloroplastic OS=Nicotiana tabacum GN=PETH PE=2 SV=1	PETH	DGIDWMDYK(1)K	0.618	0.537	0.955	1.347	1.341	1.559
Gene.49421_CL7316.Contig2_All	312	K	Cytochrome f OS=Panax ginseng GN=petA PE=3 SV=1	petA	QFEK(1)VQLSEMNF	0.484		0.528	1.571	1.075	1.731
Gene.51486_CL7752.Contig8_All	52	K	Photosystem II 10 kDa polypeptide, chloroplastic OS=Nicotiana tabacum GN=PSBR PE=2 SV=1	PSBR	IK(1)TDKPYGINGGMSLDGGLDASGR	0.419	0.162	0.617	1.087	0.969	1.452
Gene.54635_CL8152.Contig4_All	129	K	Oxygen-evolving enhancer protein 1, chloroplastic OS=Nicotiana tabacum GN=PSBO PE=2 SV=1	PSBO	PGK(1)YNMK	0.976	0.898	0.774	1.329	1.022	1.026
Gene.54635_CL8152.Contig4_All	134	K	Oxygen-evolving enhancer protein 1, chloroplastic OS=Nicotiana tabacum GN=PSBO PE=2 SV=1	PSBO	K(1)LCLEPTSFTVK	0.549	0.426	0.477	1.577	1.285	2.473
Gene.54635_CL8152.Contig4_All	122	K	Oxygen-evolving enhancer protein 1, chloroplastic OS=Nicotiana tabacum GN=PSBO PE=2 SV=1	PSBO	GTGTANQCPIIDGGVDK(1)FAFK(1)PGK	0.675	0.517	0.524	1.436	1.275	1.861
Gene.54635_CL8152.Contig4_All	99	K	Oxygen-evolving enhancer protein 1, chloroplastic OS=Nicotiana tabacum GN=PSBO PE=2 SV=1	PSBO	RLTFDELQSK(1)TYMEIK	0.737	0.644	0.453	1.638	1.426	2.109
Gene.54635_CL8152.Contig4_All	105	K	Oxygen-evolving enhancer protein 1, chloroplastic OS=Nicotiana tabacum GN=PSBO PE=2 SV=1	PSBO	TYMEIK(1)GTGTANQCPIIDGGVDK	0.168	0.206	0.204	1.318	2.83	2.694
Gene.67098_Unigene7198_All	551	K	Photosystem I P700 chlorophyll a apoprotein A2 OS=Nicotiana sylvestris GN=psaB PE=3 SV=1	psaB	K(1)DFGYSFPCDGPGR	0.597	0.53	0.716	1.377	1.139	1.561
Gene.68166_Unigene7933_All	438	K	Photosystem II CP47 reaction center protein OS=Daucus carota GN=psbB PE=3 SV=1	psbB	ATLK(1)SDGVFR	0.732	0.564	0.773	0.988	1.06	1.573
Gene.68166_Unigene7933_All	296	K	Photosystem II CP47 reaction center protein OS=Daucus carota GN=psbB PE=3 SV=1	psbB	VGAELAENK(1)SLSEAWSK	0.787	0.978	0.681	1.576	1.291	1.584
Gene.60642_Unigene2733_All	339	K	Photosystem II CP43 reaction center protein OS=Cuscuta obtusiflora GN=psbC PE=3 SV=1	psbC	LGANVGSAQGPTGLGK(1)YLMR	0.739	0.473	0.813	2.152	1.621	1.025
Gene.64131_Unigene5138_All	94	K	Photosystem I reaction center subunit IV, chloroplastic OS=Spinacia oleracea GN=PSAE-1 PE=1 SV=1	PSAE-1	ASEEAEAAAPPATATTAAPAK(0.002)PPAAAPPK(0.099)PPPIGPK(0.9)R	1.311	1.334	1.13	0.73	0.501
Gene.66977_Unigene7122_All	319	K	Ferredoxin--NADP reductase, leaf-type isozyme, chloroplastic OS=Nicotiana tabacum GN=PETH PE=2 SV=1	PETH	KDNTFIYMCGLK(1)GMEK	0.244	0.059	0.069	0.971	0.892	2.963
Gene.66977_Unigene7122_All	79	K	Ferredoxin--NADP reductase, leaf-type isozyme, chloroplastic OS=Nicotiana tabacum GN=PETH PE=2 SV=1	PETH	PK(1)EPYVGR		0.364	0.218	1.105	0.939	1.802
Gene.73437_Unigene12004_All	206	K	Cytochrome b6-f complex iron-sulfur subunit 1, chloroplastic OS=Nicotiana tabacum GN=petC1 PE=2 SV=2	petC1	K(1)FICPCHGSQYNNQGR	1.308	1.403		0.501		0.611
Gene.73443_Unigene12010_All	127	K	Photosynthetic NDH subunit of lumenal location 2, chloroplastic OS=Arabidopsis thaliana GN=PNSL2 PE=1 SV=1	PNSL2	LK(1)QSYLSQDMK	0.49	0.439	0.395	1.341	1.136	1.904
Gene.73488_Unigene12042_All	147	K	Ferredoxin-1, chloroplastic OS=Pisum sativum GN=PETF PE=1 SV=2	PETF	AGSCSSCAGK(1)VVK(1)GK	0.374	0.265	0.684	1.331	1.153	1.225
Gene.75391_Unigene13875_All	138	K	ATP synthase gamma chain 1, chloroplastic OS=Arabidopsis thaliana GN=ATPC1 PE=1 SV=1	ATPC1	GLCGGFNNQVLK(1)K	0.239	0.19	0.156	1.267	1.256	2.209
Gene.7986_CL578.Contig2_All	61	K	Photosystem II 10 kDa polypeptide, chloroplastic OS=Nicotiana tabacum GN=PSBR PE=2 SV=1	PSBR	IK(1)TATPYGTGGGMSLR	0.591	0.495	0.437	1.507	1.477	1.534
Gene.81312_Unigene19232_All	121	K	Plastocyanin, chloroplastic OS=Silene latifolia subsp. alba GN=PETE PE=1 SV=1	PETE	IVFK(1)NNAGFPHNVVFDEDGVPSGVDVGK		0.106	0.009	1.615	1.973	1.648
