# Supplementary material for: The Rhododendron Chrysanthum Pall.s’ Acetylation Modification of Rubisco Enzymes Controls Carbon Cycling to Withstand UV−B Stress
Source: Biomolecules. 2024 Jun 20;14(6):732. doi: 10.3390/biom14060732 (PMC11201758; doi:10.3390/biom14060732)
Supplement: Supplementary file 1 [file biomolecules-14-00732-s001.zip › Supplementary File/Table S11.xlsx]

## Sheet: Sheet1
Table S11. Structural information on hydrophobic clusters and salt bridges in R. chrysanthum under UV-B stress
Proteins Name	Cluster ID	Area	Number of contacts	Contacts/Residue	Area/Residue	Fraction of Charged Residues (FCR)	Kappa value (κ)
GAPDH	0	3016.8	75	3.3	40.2	0.24	0.16
	1	292.8	6	1.5	48.8
	2	62.9	2	1	31.5
	3	203.5	8	2	25.4
	4	3701	91	4	40.7
	5	43	2	1	21.5
	6	1052.7	31	3.1	34
	7	339.5	8	1.6	42.4
	8	94	2	1	47
	9	183.3	4	1.3	45.8
	10	92.9	2	1	46.4
	11	2977.4	74	3.2	40.2
	12	248.9	6	1.5	41.5
	13	111.3	2	1	55.6
	14	195.3	8	2	24.4
	15	3767.7	94	4.1	40.1
	16	50.1	2	1	25
	17	1092.2	31	3.1	35.2
	18	94.2	2	1	47.1
	19	194.6	4	1.3	48.6
	20	96.4	2	1	48.2
	21	76.5	4	1.3	19.1
	22	2992.7	74	3.2	40.4
	23	74.2	2	1	37.1
	24	288.1	7	1.8	41.2
	25	3798.7	89	3.9	42.7
	26	160.9	4	1.3	40.2
	27	3138.3	75	3.3	41.8
	28	283.5	6	1.5	47.2
	29	72.7	2	1	36.3
	30	154.3	6	2	25.7
	31	3776.6	94	4.1	40.2
	32	207.9	4	1.3	52
Rubisco	0	170.4	2	1	85.2	0.24	0.14
	1	369.5	8	2	46.2
	2	1013.1	24	2.4	42.2
	3	549	16	3.2	34.3
	4	46.5	2	1	23.3
	5	222.3	8	1.6	27.8
	6	180	2	1	90
	7	447.7	10	2	44.8
	8	437.7	8	1.6	54.7
	9	1657.1	40	2.5	41.4
	10	714.1	14	2	51
	11	210.5	8	1.6	26.3
	12	177.1	2	1	88.5
	13	1109.7	23	2.3	48.2
	14	312.5	8	1.6	39.1
	15	340	8	2	42.5
	16	203.5	4	1.3	50.9
	17	336	6	2	56
	18	251.3	8	1.6	31.4
	19	84.7	2	1	42.3
	20	181.1	2	1	90.5
	21	990.7	25	2.5	39.6
	22	612.8	16	3.2	38.3
	23	78	2	1	39
	24	485.4	10	2	48.5
	25	461.7	8	1.6	57.7
	26	1619.2	40	2.5	40.5
	27	860.4	18	1.8	47.8
	28	1166.4	23	2.3	50.7
	29	330.2	8	1.6	41.3
	30	383.2	6	2	63.9
	31	223	6	1.5	37.2
	32	89.8	2	1	44.9
