# Supplementary material for: The Rhododendron Chrysanthum Pall.s’ Acetylation Modification of Rubisco Enzymes Controls Carbon Cycling to Withstand UV−B Stress
Source: Biomolecules. 2024 Jun 20;14(6):732. doi: 10.3390/biom14060732 (PMC11201758; doi:10.3390/biom14060732)
Supplement: Supplementary file 1 [file biomolecules-14-00732-s001.zip › Supplementary File/Table S3.xlsx]

## Sheet: Sheet1
Table S3. Peptide motif of R. chrysanthum
Motif Logo				Motif	Motif Score	Foreground		Background		Fold Increase
						Matches	Size		Size
				xxxxxxxxxG_K_Sxxxxxxxxx	24.98	152	9240	2658	474849	2.9
				xxxxxxxxxA_K_Sxxxxxxxx	23.14	121	9088	2245	472191	2.8
				xxxxxxxxxx_K_Hxxxxxxxxx	16.00	1078	8967	10517	469946	5.4
				xxxxxxxxxV_K_Sxxxxxxxxx	24.03	124	7889	2350	459429	3.1
				xxxxxxxxxx_K_Yxxxxxxxxx	16.00	922	7765	12610	457079	4.3
				xxxxxxxxxF_K_Sxxxxxxxxx	23.30	78	6843	1381	444469	3.7
				xxxxxxxxxL_K_Nxxxxxxxxx	26.53	160	6765	2281	443088	4.6
				xxxxxxxxxT_K_Sxxxxxxxxx	23.74	89	6605	1703	440807	3.5
				xxxxxxxxxx_K_TYxxxxxxxx	22.91	45	6516	575	439104	5.3
				xxxxxxxxxx_K_Txxxxxxxxx	16.00	701	6471	22289	438529	2.1
				xxxxxxxxxI_K_Sxxxxxxxxx	24.63	91	5770	1791	416240	3.7
				xxxxxxxxxY_K_Nxxxxxxxxx	25.72	56	5679	571	414449	7.2
				xxxxxxxxxA_K_Nxxxxxxxxx	26.57	89	5623	1175	413878	5.6
				xxxxxxxxxx_K_Sxxxxxxxxx	16.00	586	5534	23844	412703	1.8
				xxxxxxxxxx_K_Fxxxxxxxxx	16.00	584	4948	16872	388859	2.7
