# Supplementary material for: The Rhododendron Chrysanthum Pall.s’ Acetylation Modification of Rubisco Enzymes Controls Carbon Cycling to Withstand UV−B Stress
Source: Biomolecules. 2024 Jun 20;14(6):732. doi: 10.3390/biom14060732 (PMC11201758; doi:10.3390/biom14060732)
Supplement: Supplementary file 1 [file biomolecules-14-00732-s001.zip › Supplementary File/Table S4.xlsx]

## Sheet: Sheet1
Table S4. Frequency of the different types of amino acids around the acetylated lysine.
Amino	-10	-9	-8	-7	-6	-5	-4	-3	-2	-1	1	2	3	4	5	6	7	8	9	10
A	0.33	4.51	3.77	2.41	2.15	5	5	3.18	1.47	5	-5	4.82	1.81	1.98	2.39	2.06	2.49	3.69	1.36	5
C	-0.81	-2.86	-0.62	-0.29	1.23	0.98	5	2.37	0.5	-3.72	-5	3.6	5	2.51	0.03	0.74	-0.47	-1.22	-2.25	-2.89
D	-0.03	0.6	-0.16	0.89	0.78	0.19	-0.02	1.68	0.35	-0.15	-5	5	0.2	1.5	-0.05	-0.71	-1.84	0.58	0.87	1.24
E	0.28	-0.44	0.62	0.19	-0.28	-5	0.26	-0.16	-3.66	-5	-5	-0.31	-5	-0.6	-1.65	-0.95	-2.26	-0.61	-0.08	-1.65
F	0.39	0	-0.27	0.07	0.48	-0.06	-1.35	5	5	5	5	1.69	3.77	-0.61	0.84	1.21	0.35	-2.47	0.13	0.08
G	2.34	3.39	2.9	5	1.08	1.81	1.91	1.63	-0.06	5	-3.29	4.11	3.96	0.63	3.04	5	3.41	1.4	3.02	4.83
H	0.19	-0.01	1.53	0.36	3.21	3.12	5	5	5	5	5	5	5	1.01	1.83	4.62	0.84	0.57	-0.05	-0.02
I	1.29	0.22	0.3	0.53	-1.26	-0.04	0.72	0.94	0.64	3.22	-5	0.88	5	0.8	-0.33	4.1	1.55	-0.44	0.14	0.4
K	4.97	5	5	5	3.22	5	-0.17	-5	-0.47	-5	-5	-5	-5	-0.78	3.19	0.49	5	4.21	5	2.42
L	-2.19	-2	-2.4	-2.65	-2.28	-1.68	-5	-0.75	-0.04	0.59	-5	-3.8	1.22	-3.01	-5	-5	-1.54	-1.12	-1.68	-1.62
M	-0.81	-0.54	-1.77	-3.3	-0.9	-1.51	-3.12	-2.85	-0.12	-5	-5	-0.84	-0.57	-1.95	-1.86	-0.47	-0.89	-1.79	-2.59	-0.69
N	-3.99	-2.75	-2.78	-1.17	-0.7	-0.72	-1.23	-2.94	-4.87	5	5	-0.13	-1.96	-3.25	-0.32	-1.31	-2.36	-2.04	-2.07	-2.37
P	-1.11	-2.21	-0.08	-1.39	-3.95	-2.55	-0.77	-1.24	-3.93	-0.11	-5	-5	-1.42	0.07	-0.08	-0.7	-0.67	-1.2	-0.98	-0.17
Q	1.26	-1.93	-1.15	-1.78	-0.67	-0.01	-0.29	0.37	-1.76	-2.37	-5	-0.43	0.5	-0.43	-1.95	-1.45	-1.6	-0.44	-1.9	-1.99
R	0.99	4.12	3.2	2.95	3.09	1.84	0.06	-5	-0.02	-5	-2.75	-5	-1.78	1.01	5	3.16	3.66	5	2.51	2.68
S	-5	-5	-5	-5	-5	-5	-5	-5	-5	-2.77	5	-3.61	-5	-4.38	-5	-5	-5	-4.77	-5	-5
T	0.84	0.34	0.22	-0.36	-1.24	3	0.38	0.34	-1.42	5	5	1.07	-0.55	0.41	0.65	0.23	-0.06	1.46	0.46	-1.3
V	2.86	1.61	1.13	0.47	3.25	1.88	1.9	1.98	1.03	5	-1.69	-0.34	-0.28	2.11	0.3	1.3	0.79	0.87	1.49	1.47
W	0	-0.07	-2.65	-0.4	0.57	-0.78	-0.26	0.11	5	-0.05	5	-0.16	1.03	0	-0.94	-2.12	-0.15	-0.45	-0.49	0
Y	3.45	4.25	0.63	1.37	5	5	4.97	5	5	5	5	5	5	5	3.83	5	2.44	1.89	3.9	1.82
