# Supplementary material for: The Rhododendron Chrysanthum Pall.s’ Acetylation Modification of Rubisco Enzymes Controls Carbon Cycling to Withstand UV−B Stress
Source: Biomolecules. 2024 Jun 20;14(6):732. doi: 10.3390/biom14060732 (PMC11201758; doi:10.3390/biom14060732)
Supplement: Supplementary file 1 [file biomolecules-14-00732-s001.zip › Supplementary File/Table S5.xlsx]

## Sheet: Sheet1
Table S4. Go annotation detail of the acetylated proteins in Rhododendron chrysanthum
GO Terms Level 1	GO Terms Level 2	Number of proteins
Biological Process	cellular process	295
Biological Process	metabolic process	280
Biological Process	response to stimulus	212
Biological Process	biological regulation	91
Biological Process	cellular component organization or biogenesis	78
Biological Process	multicellular organismal process	59
Biological Process	developmental process	59
Biological Process	localization	55
Biological Process	multi-organism process	42
Biological Process	reproduction	32
Biological Process	reproductive process	30
Biological Process	other	49
Cellular Component	cell	427
Cellular Component	organelle	362
Cellular Component	membrane	208
Cellular Component	protein-containing complex	88
Cellular Component	cell junction	59
Cellular Component	symplast	58
Cellular Component	extracellular region	49
Cellular Component	membrane-enclosed lumen	48
Cellular Component	other	9
Molecular Function	catalytic activity	255
Molecular Function	binding	162
Molecular Function	structural molecule activity	20
Molecular Function	antioxidant activity	20
Molecular Function	transporter activity	19
Molecular Function	other	18
