# Supplementary material for: The Rhododendron Chrysanthum Pall.s’ Acetylation Modification of Rubisco Enzymes Controls Carbon Cycling to Withstand UV−B Stress
Source: Biomolecules. 2024 Jun 20;14(6):732. doi: 10.3390/biom14060732 (PMC11201758; doi:10.3390/biom14060732)
Supplement: Supplementary file 1 [file biomolecules-14-00732-s001.zip › Supplementary File/Table S6.xlsx]

## Sheet: Sheet1
Table S6. Protein GO enrichment in biological process
GO Terms	Mapping	Background	All mapping	All background	Fold enrichment	Fisher' exact Test P value
purine ribonucleotide metabolic process	24	57	377	2018	2.25	3.46115e-05
purine nucleotide metabolic process	24	57	377	2018	2.25	3.46115e-05
hexose biosynthetic process	10	15	377	2018	3.57	5.6977e-05
nucleoside monophosphate metabolic process	23	55	377	2018	2.24	5.73569e-05
response to cadmium ion	55	184	377	2018	1.6	9.87399e-05
purine nucleotide biosynthetic process	18	40	377	2018	2.41	0.000104006
purine nucleoside triphosphate metabolic process	18	40	377	2018	2.41	0.000104006
ribonucleoside triphosphate metabolic process	18	40	377	2018	2.41	0.000104006
monosaccharide biosynthetic process	12	22	377	2018	2.92	0.000162136
hexose metabolic process	17	38	377	2018	2.39	0.000177862
ribonucleotide metabolic process	26	69	377	2018	2.02	0.000201585
purine-containing compound biosynthetic process	18	42	377	2018	2.29	0.000376988
nucleoside triphosphate metabolic process	18	42	377	2018	2.29	0.000376988
nucleotide biosynthetic process	23	63	377	2018	1.95	0.00076344
