# Supplementary material for: The Rhododendron Chrysanthum Pall.s’ Acetylation Modification of Rubisco Enzymes Controls Carbon Cycling to Withstand UV−B Stress
Source: Biomolecules. 2024 Jun 20;14(6):732. doi: 10.3390/biom14060732 (PMC11201758; doi:10.3390/biom14060732)
Supplement: Supplementary file 1 [file biomolecules-14-00732-s001.zip › Supplementary File/Table S7.xlsx]

## Sheet: Sheet1
Table S7. Protein GO enrichment in molecular function
GO Terms	Mapping	Background	All mapping	All background	Fold enrichment	Fisher' exact Test P value
oxidoreductase activity	71	240	346	1782	1.52	4.78121e-05
oxidoreductase activity, acting on NAD(P)H	19	42	346	1782	2.33	0.0001034
transition metal ion binding	46	146	346	1782	1.62	0.000274879
antioxidant activity	20	48	346	1782	2.15	0.000299357
electron transfer activity	9	15	346	1782	3.09	0.00058819
copper ion binding	23	62	346	1782	1.91	0.000882048
protein-disulfide reductase activity	8	13	346	1782	3.17	0.000966759
protein disulfide oxidoreductase activity	8	14	346	1782	2.94	0.001878
