# Supplementary material for: The Rhododendron Chrysanthum Pall.s’ Acetylation Modification of Rubisco Enzymes Controls Carbon Cycling to Withstand UV−B Stress
Source: Biomolecules. 2024 Jun 20;14(6):732. doi: 10.3390/biom14060732 (PMC11201758; doi:10.3390/biom14060732)
Supplement: Supplementary file 1 [file biomolecules-14-00732-s001.zip › Supplementary File/Table S8.xlsx]

## Sheet: Sheet1
Table S8. Protein GO enrichment in cellular component
GO Terms	Mapping	Background	All mapping	All background	Fold enrichment	Fisher' exact Test P value
envelope	119	375	429	2273	1.68	4.5064e-11
organelle envelope	118	374	429	2273	1.67	7.60405e-11
plastid envelope	91	270	429	2273	1.79	4.83366e-10
thylakoid	82	239	429	2273	1.82	1.59893e-09
plastid stroma	112	364	429	2273	1.63	2.12068e-09
chloroplast envelope	87	260	429	2273	1.77	2.13959e-09
chloroplast stroma	111	361	429	2273	1.63	2.95883e-09
apoplast	46	118	429	2273	2.07	1.6968e-07
