# Supplementary material for: The Rhododendron Chrysanthum Pall.s’ Acetylation Modification of Rubisco Enzymes Controls Carbon Cycling to Withstand UV−B Stress
Source: Biomolecules. 2024 Jun 20;14(6):732. doi: 10.3390/biom14060732 (PMC11201758; doi:10.3390/biom14060732)
Supplement: Supplementary file 1 [file biomolecules-14-00732-s001.zip › Supplementary File/Table S9.xlsx]

## Sheet: Sheet1
Table S9. Protein pathway enrichment
KEGG Pathway	Mapping	Background	All Mapping	All Background	Fold enrichment	Fisher' exact Test P value
map01200 Carbon metabolism	69	186	356	1606	1.67	7.79522e-07
map00195 Photosynthesis	21	40	356	1606	2.37	2.06289e-05
map00710 Carbon fixation in photosynthetic organisms	26	57	356	1606	2.06	6.1511e-05
map00010 Glycolysis / Gluconeogenesis	35	93	356	1606	1.7	0.000456905
map00051 Fructose and mannose metabolism	17	36	356	1606	2.13	0.000782623
map00020 Citrate cycle (TCA cycle)	18	46	356	1606	1.77	0.0103058
map00030 Pentose phosphate pathway	14	34	356	1606	1.86	0.0112653
map00910 Nitrogen metabolism	7	15	356	1606	2.11	0.0303535
map00410 beta-Alanine metabolism	9	22	356	1606	1.85	0.0404918
